# Supplementary material for: Sex-specific transcriptome differences in a middle-aged frailty cohort
Source: BMC Geriatr. 2022 Aug 9;22:651. doi: 10.1186/s12877-022-03326-7 (PMC9361278; doi:10.1186/s12877-022-03326-7)
Supplement: Supplementary file 2 — Additional file 2. Significant, differentially expressed genes in FRAM vs NORM. Ensembl ID, gene symbol, Log2fold change, padj value, gene type, and associated GO biological processes are listed for each respective DEG. Gene type and GO biological processes were retrieved from Ensembl’s BioMart (Ensembl Genes 104, Ensembl human genome version GRCh38.p13) as of August 10th, 2021. Information on whether genes were uniquely identified in the FRAM vs NORM comparison group is provided in the column “Unique to FRAM vs NORM”. For genes designated as “YES” in the “Unique to FRAM vs NORM” column, information on whether they were previously identified in aging and/or frailty studies are provided in the column “Previously identified in aging and/or frailty studies”. References for previously identified genes are listed in the “References” column. “N/A” = information not available. [file 12877_2022_3326_MOESM2_ESM.xlsx]

## Sheet: Additional_file2
Ensembl ID	Symbol	Log2 Fold Change	padj	Gene type	GO biological process	Unique to FRAM vs NORM	Previously identified in aging and/or frailty studies	References
ENSG00000281181	CH507-513H4.3	9.07798	8.24513e-08	lncRNA	N/A	No
ENSG00000188659	SAXO2	3.43359	0.00983363	protein coding	microtubule anchoring [GO:0034453]	YES
ENSG00000253333	RP11-497H16.8	2.644	0.00915233	unprocessed pseudogene	N/A	No
ENSG00000173801	JUP	2.03174	0.0106941	protein coding	cell adhesion [GO:0007155], desmosome assembly [GO:0002159], negative regulation of blood vessel endothelial cell migration [GO:0043537], positive regulation of angiogenesis [GO:0045766], positive regulation of DNA-binding transcription factor activity [GO:0051091], positive regulation of canonical Wnt signaling pathway [GO:0090263], positive regulation of transcription by RNA polymerase II [GO:0…	YES
ENSG00000277048	AL353644.10	1.85166	0.00087067	N/A	N/A	YES
ENSG00000196663	TECPR2	-0.897751	0.0444627	protein coding	autophagy [GO:0006914], protein exit from endoplasmic reticulum [GO:0032527]	YES
ENSG00000197852	FAM212B	-1.36225	0.00179933	protein coding	negative regulation of protein serine/threonine kinase activity [GO:0071901]	No
ENSG00000147454	SLC25A37	-1.40281	0.0103729	protein coding	ion transport [GO:0006811], iron ion homeostasis [GO:0055072], iron import into the mitochondrion [GO:0048250]	No
ENSG00000154928	EPHB1	-1.71962	0.03105	protein coding	protein phosphorylation [GO:0006468], transmembrane receptor protein tyrosine kinase signaling pathway [GO:0007169], phosphorylation [GO:0016310], cell adhesion [GO:0007155], peptidyl-tyrosine phosphorylation [GO:0018108], nervous system development [GO:0007399], angiogenesis [GO:0001525], ephrin receptor signaling pathway [GO:0048013], dendritic spine morphogenesis [GO:0060997], protein autophos…	No
ENSG00000188897	CTD-3088G3.8	-1.98307	0.00915233	protein coding	lipid transport [GO:0006869], response to estradiol [GO:0032355], cellular response to estrogen stimulus [GO:0071391]	YES
ENSG00000171236	LRG1	-2.0306	0.0183072	protein coding	biological_process [GO:0008150], neutrophil degranulation [GO:0043312], positive regulation of endothelial cell proliferation [GO:0001938], response to bacterium [GO:0009617], positive regulation of transforming growth factor beta receptor signaling pathway [GO:0030511], positive regulation of angiogenesis [GO:0045766], brown fat cell differentiation [GO:0050873]	YES	YES-Frailty	Pan Y, Ji T, Li Y, Ma L: Omics biomarkers for frailty in older adults. Clin Chim Acta 2020, 510:363-372.
ENSG00000173535	TNFRSF10C	-2.14369	4.55886e-05	protein coding	apoptotic process [GO:0006915], positive regulation of apoptotic process [GO:0043065], TRAIL-activated apoptotic signaling pathway [GO:0036462], regulation of apoptotic process [GO:0042981]	No
ENSG00000257335	MGAM	-2.15968	0.0001494	protein coding	carbohydrate metabolic process [GO:0005975], metabolic process [GO:0008152], neutrophil degranulation [GO:0043312], maltose metabolic process [GO:0000023], starch catabolic process [GO:0005983], polysaccharide digestion [GO:0044245]	YES	YES-Aging	McCorrison J, Girke T, Goetz LH, Miller RA, Schork NJ: Genetic Support for Longevity-Enhancing Drug Targets: Issues, Preliminary Data, and Future Directions. J Gerontol A Biol Sci Med Sci 2019, 74(Suppl_1):S61-S71.
ENSG00000162747	FCGR3B	-2.1599	0.00179933	protein coding	cell surface receptor signaling pathway [GO:0007166], neutrophil degranulation [GO:0043312], immune response [GO:0006955], regulation of immune response [GO:0050776]	YES	YES-Frailty	Prince CS, Noren Hooten N, Mode NA, Zhang Y, Ejiogu N, Becker KG, Zonderman AB, Evans MK: Frailty in middle age is associated with frailty status and race-specific changes to the transcriptome. Aging (Albany NY) 2019, 11(15):5518-5534
ENSG00000135083	CCNJL	-2.20108	0.00831373	protein coding	regulation of cyclin-dependent protein serine/threonine kinase activity [GO:0000079], mitotic cell cycle phase transition [GO:0044772]	YES
ENSG00000170956	CEACAM3	-2.23309	0.000105736	protein coding	leukocyte migration [GO:0050900], neutrophil degranulation [GO:0043312]	No
ENSG00000214456	PLIN5	-2.31259	0.037234	protein coding	lipid storage [GO:0019915], positive regulation of sequestering of triglyceride [GO:0010890], positive regulation of triglyceride biosynthetic process [GO:0010867], positive regulation of lipid storage [GO:0010884], negative regulation of reactive oxygen species metabolic process [GO:2000378], positive regulation of fatty acid beta-oxidation [GO:0032000], lipid droplet organization [GO:0034389], …	YES	YES-Aging	Kalinkovich A, Livshits G: Sarcopenic obesity or obese sarcopenia: A cross talk between age-associated adipose tissue and skeletal muscle inflammation as a main mechanism of the pathogenesis. Ageing Res Rev 2017, 35:200-221.
ENSG00000236438	FAM157A	-2.50116	0.00034231	transcribed unprocessed pseudogene	N/A	YES
ENSG00000157551	KCNJ15	-2.58454	0.000995191	protein coding	potassium ion transport [GO:0006813], potassium ion transmembrane transport [GO:0071805], ion transport [GO:0006811], ion transmembrane transport [GO:0034220], regulation of ion transmembrane transport [GO:0034765], potassium ion import across plasma membrane [GO:1990573], positive regulation of potassium ion transmembrane transport [GO:1901381]	No
ENSG00000115590	IL1R2	-2.88453	0.000622627	protein coding	interleukin-1-mediated signaling pathway [GO:0070498], immune response [GO:0006955], cytokine-mediated signaling pathway [GO:0019221], negative regulation of protein processing [GO:0010955], negative regulation of interleukin-1 alpha production [GO:0032690], negative regulation of cytokine production involved in inflammatory response [GO:1900016], negative regulation of interleukin-1-mediated sig…	YES	YES-Frailty	Sathyan S, Ayers E, Gao T, Milman S, Barzilai N, Verghese J: Plasma proteomic profile of frailty. Aging Cell 2020, 19(9):e13193.
ENSG00000173868	PHOSPHO1	-3.21634	5.43413e-05	protein coding	dephosphorylation [GO:0016311], regulation of bone mineralization [GO:0030500], phosphatidylcholine biosynthetic process [GO:0006656], phosphatidylethanolamine biosynthetic process [GO:0006646], endochondral ossification [GO:0001958], bone mineralization involved in bone maturation [GO:0035630]	No
ENSG00000162551	ALPL	-3.34305	0.0187281	protein coding	dephosphorylation [GO:0016311], biomineral tissue development [GO:0031214], endochondral ossification [GO:0001958], developmental process involved in reproduction [GO:0003006], response to lipopolysaccharide [GO:0032496], response to antibiotic [GO:0046677], response to glucocorticoid [GO:0051384], cellular response to organic cyclic compound [GO:0071407], cementum mineralization [GO:0071529], sk…	YES
ENSG00000167676	PLIN4	-3.44577	0.00034231	protein coding	N/A	YES	YES-Aging	Fernando R, Wardelmann K, Deubel S, Kehm R, Jung T, Mariotti M, Vasilaki A, Gladyshev VN, Kleinridders A, Grune T et al: Low steady-state oxidative stress inhibits adipogenesis by altering mitochondrial dynamics and decreasing cellular respiration. Redox Biol 2020, 32:101507.
