# Supplementary material for: Sex-specific transcriptome differences in a middle-aged frailty cohort
Source: BMC Geriatr. 2022 Aug 9;22:651. doi: 10.1186/s12877-022-03326-7 (PMC9361278; doi:10.1186/s12877-022-03326-7)
Supplement: Supplementary file 3 — Additional file 3. Significant, differentially expressed genes in FRAF vs NORF. Ensembl ID, gene symbol, Log2 fold change, padj value, gene type, and associated GO biological processes are listed for each respective DEG. Gene type and GO biological processes were retrieved from Ensembl’s BioMart (Ensembl Genes 104, Ensembl human genome version GRCh38.p13) as of August 10th, 2021. Information on whether genes were uniquely identified in the FRAF vs NORF comparison group is provided in the column “Unique to FRAF vs NORF”. For genes designated as “YES” in the “Unique to FRAF vs NORF” column, information on whether they were previously identified in aging and/or frailty studies are provided in the column “Previously identified in aging and/or frailty studies”. References for previously identified genes are listed in the “References” column. “N/A” = information not available. [file 12877_2022_3326_MOESM3_ESM.xlsx]

## Sheet: Additional_file3
Ensembl ID	Symbol	Log2 Fold Change	padj	Gene type	GO biological process	Unique to FRAF vs NORF	Previously identified in aging and/or frailty studies	References
ENSG00000154165	GPR15	2.2219	0.0477185	protein coding	G protein-coupled receptor signaling pathway [GO:0007186], signal transduction [GO:0007165], negative regulation of inflammatory response to antigenic stimulus [GO:0002862], T cell migration [GO:0072678], viral entry into host cell [GO:0046718]	YES	YES-Frailty	Zhang Y, Saum KU, Schottker B, Holleczek B, Brenner H: Methylomic survival predictors, frailty, and mortality. Aging (Albany NY) 2018, 10(3):339-357.
ENSG00000173114	LRRN3	1.55929	7.85702e-06	protein coding	positive regulation of synapse assembly [GO:0051965]	YES	YES-Aging	Rivero-Segura NA, Bello-Chavolla OY, Barrera-Vazquez OS, Gutierrez-Robledo LM, Gomez-Verjan JC: Promising biomarkers of human aging: In search of a multi-omics panel to understand the aging process from a multidimensional perspective. Ageing Res Rev 2020, 64:101164.
ENSG00000132763	MMACHC	1.27602	0.0316335	protein coding	cobalamin biosynthetic process [GO:0009236], cobalamin metabolic process [GO:0009235], glutathione metabolic process [GO:0006749], demethylation [GO:0070988]	No
ENSG00000197937	ZNF347	0.732621	0.0088246	protein coding	regulation of transcription, DNA-templated [GO:0006355], regulation of transcription by RNA polymerase II [GO:0006357]	YES
ENSG00000159111	MRPL10	-0.608387	0.0316335	protein coding	ribosome biogenesis [GO:0042254], translation [GO:0006412], mitochondrial translational elongation [GO:0070125], mitochondrial translational termination [GO:0070126]	YES
ENSG00000180644	PRF1	-0.612116	0.0145263	protein coding	cytolysis [GO:0019835], transmembrane transport [GO:0055085], defense response to virus [GO:0051607], protein homooligomerization [GO:0051260], apoptotic process [GO:0006915], cellular defense response [GO:0006968], immunological synapse formation [GO:0001771], defense response to tumor cell [GO:0002357], immune response to tumor cell [GO:0002418], positive regulation of killing of cells of other…	YES	YES-Frailty	Moehling KK, Zhai B, Schwarzmann WE, Chandran UR, Ortiz M, Nowalk MP, Nace D, Lin CJ, Susick M, Levine MZ et al: The impact of physical frailty on the response to inactivated influenza vaccine in older adults. Aging (Albany NY) 2020, 12(24):24633-24650.
ENSG00000152518	ZFP36L2	-0.668266	0.0488395	protein coding	multicellular organism development [GO:0007275], 3'-UTR-mediated mRNA destabilization [GO:0061158], positive regulation of nuclear-transcribed mRNA catabolic process, deadenylation-dependent decay [GO:1900153], cellular response to tumor necrosis factor [GO:0071356], ERK1 and ERK2 cascade [GO:0070371], negative regulation of fat cell differentiation [GO:0045599], cellular response to transforming…	YES	YES-Aging	Kennedy RB, Ovsyannikova IG, Haralambieva IH, Oberg AL, Zimmermann MT, Grill DE, Poland GA: Immunosenescence-Related Transcriptomic and Immunologic Changes in Older Individuals Following Influenza Vaccination. Front Immunol 2016, 7:450.
ENSG00000231389	HLA-DPA1	-0.689327	0.000328476	protein coding	immune response [GO:0006955], antigen processing and presentation [GO:0019882], immune system process [GO:0002376], adaptive immune response [GO:0002250], T cell receptor signaling pathway [GO:0050852], antigen processing and presentation of peptide or polysaccharide antigen via MHC class II [GO:0002504], positive regulation of T cell proliferation [GO:0042102], positive regulation of T cell acti…	No
ENSG00000101665	SMAD7	-0.697275	0.00440124	protein coding	regulation of transcription, DNA-templated [GO:0006355], transforming growth factor beta receptor signaling pathway [GO:0007179], negative regulation of protein ubiquitination [GO:0031397], protein stabilization [GO:0050821], negative regulation of cell migration [GO:0030336], regulation of cardiac muscle contraction [GO:0055117], negative regulation of BMP signaling pathway [GO:0030514], negativ…	YES	YES-Frailty	Moehling KK, Zhai B, Schwarzmann WE, Chandran UR, Ortiz M, Nowalk MP, Nace D, Lin CJ, Susick M, Levine MZ et al: The impact of physical frailty on the response to inactivated influenza vaccine in older adults. Aging (Albany NY) 2020, 12(24):24633-24650.
ENSG00000119138	KLF9	-0.717815	0.001856	protein coding	circadian rhythm [GO:0007623], rhythmic process [GO:0048511], regulation of transcription by RNA polymerase II [GO:0006357], cellular response to thyroid hormone stimulus [GO:0097067], negative regulation of keratinocyte proliferation [GO:0010839], cellular response to cortisol stimulus [GO:0071387]	YES
ENSG00000107331	ABCA2	-0.725799	0.0316335	protein coding	transmembrane transport [GO:0055085], positive regulation of amyloid-beta formation [GO:1902004], positive regulation of amyloid precursor protein biosynthetic process [GO:0042986], negative regulation of receptor-mediated endocytosis involved in cholesterol transport [GO:1905601], negative regulation of cholesterol efflux [GO:0090370], regulation of cholesterol esterification [GO:0010872], lipid…	YES	YES-Aging	Yashin AI, Arbeev KG, Wu D, Arbeeva LS, Bagley O, Stallard E, Kulminski AM, Akushevich I, Fang F, Wojczynski MK et al: Genetics of Human Longevity From Incomplete Data: New Findings From the Long Life Family Study. J Gerontol A Biol Sci Med Sci 2018, 73(11):1472-1481.
ENSG00000181104	F2R	-0.745178	0.000780013	protein coding	G protein-coupled receptor signaling pathway [GO:0007186], blood coagulation [GO:0007596], thrombin-activated receptor signaling pathway [GO:0070493], negative regulation of cell population proliferation [GO:0008285], positive regulation of receptor signaling pathway via JAK-STAT [GO:0046427], activation of cysteine-type endopeptidase activity involved in apoptotic process [GO:0006919], positive …	YES
ENSG00000134107	BHLHE40	-0.752964	0.0458363	protein coding	regulation of transcription, DNA-templated [GO:0006355], negative regulation of DNA-binding transcription factor activity [GO:0043433], circadian rhythm [GO:0007623], rhythmic process [GO:0048511], regulation of transcription by RNA polymerase II [GO:0006357], negative regulation of transcription by RNA polymerase II [GO:0000122], anterior/posterior pattern specification [GO:0009952], regulation …	YES
ENSG00000007264	MATK	-0.777182	0.00948084	protein coding	protein phosphorylation [GO:0006468], phosphorylation [GO:0016310], peptidyl-tyrosine phosphorylation [GO:0018108], ERBB2 signaling pathway [GO:0038128], positive regulation of cell population proliferation [GO:0008284]	YES
ENSG00000077984	CST7	-0.799653	3.81759e-06	protein coding	immune response [GO:0006955], negative regulation of peptidase activity [GO:0010466], positive regulation of myelination [GO:0031643], inhibition of cysteine-type endopeptidase activity [GO:0097340], negative regulation of microglial cell activation [GO:1903979]	YES	YES-Frailty	Sathyan S, Ayers E, Gao T, Milman S, Barzilai N, Verghese J: Plasma proteomic profile of frailty. Aging Cell 2020, 19(9):e13193.
ENSG00000165312	OTUD1	-0.820185	0.0488395	protein coding	proteolysis [GO:0006508], protein K63-linked deubiquitination [GO:0070536], protein deubiquitination [GO:0016579]	YES	YES-Frailty	Pan Y, Ji T, Li Y, Ma L: Omics biomarkers for frailty in older adults. Clin Chim Acta 2020, 510:363-372
ENSG00000157514	TSC22D3	-0.824456	0.0316308	protein coding	regulation of transcription by RNA polymerase II [GO:0006357], ion transmembrane transport [GO:0034220], response to osmotic stress [GO:0006970], negative regulation of activation-induced cell death of T cells [GO:0070236]	YES
ENSG00000180739	S1PR5	-0.894948	0.00017538	protein coding	G protein-coupled receptor signaling pathway [GO:0007186], signal transduction [GO:0007165], sphingosine-1-phosphate receptor signaling pathway [GO:0003376], adenylate cyclase-activating G protein-coupled receptor signaling pathway [GO:0007189], regulation of metabolic process [GO:0019222], regulation of neuron differentiation [GO:0045664]	YES	YES-Frailty	Moehling KK, Zhai B, Schwarzmann WE, Chandran UR, Ortiz M, Nowalk MP, Nace D, Lin CJ, Susick M, Levine MZ et al: The impact of physical frailty on the response to inactivated influenza vaccine in older adults. Aging (Albany NY) 2020, 12(24):24633-24650.
ENSG00000115738	ID2	-0.901732	0.0473046	protein coding	negative regulation of transcription, DNA-templated [GO:0045892], positive regulation of macrophage differentiation [GO:0045651], regulation of lipid metabolic process [GO:0019216], multicellular organism development [GO:0007275], rhythmic process [GO:0048511], circadian regulation of gene expression [GO:0032922], positive regulation of transcription, DNA-templated [GO:0045893], negative regulati…	YES	YES-Aging	Labi V, Derudder E: Cell signaling and the aging of B cells. Exp Gerontol 2020, 138:110985.
ENSG00000069702	TGFBR3	-0.939519	0.0196112	protein coding	transforming growth factor beta receptor signaling pathway [GO:0007179], positive regulation of cardiac muscle cell proliferation [GO:0060045], ventricular septum morphogenesis [GO:0060412], outflow tract morphogenesis [GO:0003151], negative regulation of epithelial cell proliferation [GO:0050680], BMP signaling pathway [GO:0030509], cell migration [GO:0016477], angiogenesis [GO:0001525], vasculo…	YES	YES-Frailty	Sathyan S, Ayers E, Gao T, Milman S, Barzilai N, Verghese J: Plasma proteomic profile of frailty. Aging Cell 2020, 19(9):e13193.
ENSG00000139112	GABARAPL1	-0.939994	0.0240224	protein coding	autophagy [GO:0006914], autophagosome assembly [GO:0000045], autophagy of mitochondrion [GO:0000422], cellular response to nitrogen starvation [GO:0006995], macroautophagy [GO:0016236], autophagosome maturation [GO:0097352]	YES	YES-Frailty and Aging	Sathyan S, Ayers E, Gao T, Milman S, Barzilai N, Verghese J: Plasma proteomic profile of frailty. Aging Cell 2020, 19(9):e13193. Lin H, Lunetta KL, Zhao Q, Rong J, Benjamin EJ, Mendelson MM, Joehanes R, Levy D, Larson MG, Murabito JM: Transcriptome-wide association study of inflammatory biologic age. Aging (Albany NY) 2017, 9(11):2288-2301.
ENSG00000105374	NKG7	-0.950411	1.37192e-08	protein coding	N/A	YES	YES-Aging	Marquez EJ, Chung CH, Marches R, Rossi RJ, Nehar-Belaid D, Eroglu A, Mellert DJ, Kuchel GA, Banchereau J, Ucar D: Sexual-dimorphism in human immune system aging. Nat Commun 2020, 11(1):751.
ENSG00000067840	PDZD4	-0.958051	1.14096e-05	protein coding	N/A	YES
ENSG00000162676	GFI1	-0.961549	0.00403091	protein coding	regulation of transcription, DNA-templated [GO:0006355], hemopoiesis [GO:0030097], regulation of histone H3-K4 methylation [GO:0051569], regulation of transcription by RNA polymerase II [GO:0006357], negative regulation of transcription by RNA polymerase II [GO:0000122], cellular response to lipopolysaccharide [GO:0071222], negative regulation of NF-kappaB transcription factor activity [GO:003208…	YES
ENSG00000116667	C1orf21	-1.01898	0.0145263	protein coding	N/A	YES
ENSG00000115956	PLEK	-1.03623	0.041099	protein coding	intracellular signal transduction [GO:0035556], platelet aggregation [GO:0070527], platelet degranulation [GO:0002576], positive regulation of platelet activation [GO:0010572], ruffle organization [GO:0031529], integrin-mediated signaling pathway [GO:0007229], actin cytoskeleton reorganization [GO:0031532], positive regulation of integrin activation [GO:0033625], hematopoietic progenitor cell dif…	YES
ENSG00000171522	PTGER4	-1.0484	0.0325339	protein coding	G protein-coupled receptor signaling pathway [GO:0007186], signal transduction [GO:0007165], immune response [GO:0006955], bone development [GO:0060348], negative regulation of inflammatory response to antigenic stimulus [GO:0002862], positive regulation of cytokine production [GO:0001819], positive regulation of inflammatory response [GO:0050729], negative regulation of inflammatory response [GO…	YES
ENSG00000110848	CD69	-1.21903	0.0101529	protein coding	N/A	No
ENSG00000170962	PDGFD	-1.22334	0.0142715	protein coding	platelet-derived growth factor receptor signaling pathway [GO:0048008], multicellular organism development [GO:0007275], positive regulation of cell division [GO:0051781], positive regulation of ERK1 and ERK2 cascade [GO:0070374], positive regulation of cell population proliferation [GO:0008284], positive regulation of cell migration [GO:0030335], positive regulation of phosphatidylinositol 3-kin…	YES	YES-Frailty	Jylhava J, Raitanen J, Marttila S, Hervonen A, Jylha M, Hurme M: Identification of a prognostic signature for old-age mortality by integrating genome-wide transcriptomic data with the conventional predictors: the Vitality 90+ Study. BMC Med Genomics 2014, 7:54.
ENSG00000150687	PRSS23	-1.31371	0.000780013	protein coding	proteolysis [GO:0006508], post-translational protein modification [GO:0043687], cellular protein metabolic process [GO:0044267]	YES
ENSG00000179094	PER1	-1.49895	0.0042673	protein coding	circadian rhythm [GO:0007623], rhythmic process [GO:0048511], circadian regulation of gene expression [GO:0032922], negative regulation of transcription by RNA polymerase II [GO:0000122], positive regulation of transcription by RNA polymerase II [GO:0045944], entrainment of circadian clock by photoperiod [GO:0043153], histone H4 acetylation [GO:0043967], negative regulation of transcription, DNA-…	YES
ENSG00000168209	DDIT4	-1.62868	0.00723063	protein coding	negative regulation of signal transduction [GO:0009968], apoptotic process [GO:0006915], response to hypoxia [GO:0001666], negative regulation of TOR signaling [GO:0032007], protein-containing complex disassembly [GO:0032984], intrinsic apoptotic signaling pathway in response to DNA damage by p53 class mediator [GO:0042771], negative regulation of glycolytic process [GO:0045820], cellular respons…	YES
ENSG00000184545	DUSP8	-1.88231	0.000169494	protein coding	protein dephosphorylation [GO:0006470], dephosphorylation [GO:0016311], peptidyl-tyrosine dephosphorylation [GO:0035335], inactivation of MAPK activity [GO:0000188], peptidyl-threonine dephosphorylation [GO:0035970]	YES
ENSG00000125657	TNFSF9	-2.4669	0.0488395	protein coding	immune response [GO:0006955], signal transduction [GO:0007165], tumor necrosis factor-mediated signaling pathway [GO:0033209], regulation of apoptotic process [GO:0042981], cell-cell signaling [GO:0007267], positive regulation of activated T cell proliferation [GO:0042104], regulation of T cell proliferation [GO:0042129], positive regulation of cytotoxic T cell differentiation [GO:0045585]	YES
ENSG00000274767	AC131056.3	-2.47522	1.28694e-09	lncRNA	N/A	YES
ENSG00000119508	NR4A3	-2.57626	0.0145263	protein coding	regulation of transcription, DNA-templated [GO:0006355], positive regulation of vascular associated smooth muscle cell proliferation [GO:1904707], positive regulation of vascular associated smooth muscle cell migration [GO:1904754], platelet-derived growth factor receptor signaling pathway [GO:0048008], intracellular receptor signaling pathway [GO:0030522], mast cell degranulation [GO:0043303], r…	YES	YES-Frailty	Hangelbroek RW, Fazelzadeh P, Tieland M, Boekschoten MV, Hooiveld GJ, van Duynhoven JP, Timmons JA, Verdijk LB, de Groot LC, van Loon LJ et al: Expression of protocadherin gamma in skeletal muscle tissue is associated with age and muscle weakness. J Cachexia Sarcopenia Muscle 2016, 7(5):604-614.
ENSG00000214548	MEG3	-2.74879	0.0409421	lncRNA	N/A	No
ENSG00000275302	CCL4	-3.24357	0.036691	protein coding	immune response [GO:0006955], chemotaxis [GO:0006935], inflammatory response [GO:0006954], G protein-coupled receptor signaling pathway [GO:0007186], positive regulation of calcium ion transport [GO:0051928], monocyte chemotaxis [GO:0002548], signal transduction [GO:0007165], cell-cell signaling [GO:0007267], neutrophil chemotaxis [GO:0030593], positive regulation of GTPase activity [GO:0043547],…	No
ENSG00000188886	ASTL	-3.25707	0.0216855	protein coding	proteolysis [GO:0006508], cell adhesion [GO:0007155], single fertilization [GO:0007338], fertilization [GO:0009566], prevention of polyspermy [GO:0060468], positive regulation of protein processing [GO:0010954], negative regulation of binding of sperm to zona pellucida [GO:2000360]	YES
ENSG00000196878	LAMB3	-3.80697	0.000903808	protein coding	cell adhesion [GO:0007155], brown fat cell differentiation [GO:0050873], cell migration [GO:0016477], animal organ morphogenesis [GO:0009887], tissue development [GO:0009888], substrate adhesion-dependent cell spreading [GO:0034446], basement membrane assembly [GO:0070831], extracellular matrix organization [GO:0030198], collagen fibril organization [GO:0030199], epidermis development [GO:0008544…	YES
ENSG00000166920	C15orf48	-3.98197	0.0122256	protein coding	proton transmembrane transport [GO:1902600], response to bacterium [GO:0009617], electron transport chain [GO:0022900]	No
ENSG00000214407	RP11-221J22.1	-4.16443	0.0287398	lncRNA	N/A	No
ENSG00000276070	CCL4L2	-4.89492	0.0042673	protein coding	immune response [GO:0006955], chemotaxis [GO:0006935], inflammatory response [GO:0006954], G protein-coupled receptor signaling pathway [GO:0007186], monocyte chemotaxis [GO:0002548], neutrophil chemotaxis [GO:0030593], positive regulation of GTPase activity [GO:0043547], eosinophil chemotaxis [GO:0048245], lymphocyte chemotaxis [GO:0048247], chemokine-mediated signaling pathway [GO:0070098], pos…	No
ENSG00000123689	G0S2	-4.93823	0.0488395	protein coding	apoptotic process [GO:0006915], extrinsic apoptotic signaling pathway [GO:0097191], positive regulation of cold-induced thermogenesis [GO:0120162], positive regulation of extrinsic apoptotic signaling pathway [GO:2001238], regulation of metabolic process [GO:0019222]	YES	YES-Frailty	Sathyan S, Ayers E, Gao T, Milman S, Barzilai N, Verghese J: Plasma proteomic profile of frailty. Aging Cell 2020, 19(9):e13193.
ENSG00000277632	CCL3	-5.01928	0.0145263	protein coding	immune response [GO:0006955], positive regulation of microglial cell activation [GO:1903980], exocytosis [GO:0006887], protein phosphorylation [GO:0006468], signal transduction [GO:0007165], chemotaxis [GO:0006935], calcium ion transport [GO:0006816], inflammatory response [GO:0006954], phosphorylation [GO:0016310], cell chemotaxis [GO:0060326], neutrophil chemotaxis [GO:0030593], G protein-coupl…	No
ENSG00000276085	CCL3L3	-5.17622	0.00116466	protein coding	immune response [GO:0006955], chemotaxis [GO:0006935], inflammatory response [GO:0006954], G protein-coupled receptor signaling pathway [GO:0007186], negative regulation of cell population proliferation [GO:0008285], monocyte chemotaxis [GO:0002548], neutrophil chemotaxis [GO:0030593], positive regulation of GTPase activity [GO:0043547], lymphocyte chemotaxis [GO:0048247], chemokine-mediated sign…	No
ENSG00000125538	IL1B	-5.82706	0.0211432	protein coding	immune response [GO:0006955], inflammatory response [GO:0006954], positive regulation of gene expression [GO:0010628], positive regulation of angiogenesis [GO:0045766], positive regulation of cell population proliferation [GO:0008284], negative regulation of cell population proliferation [GO:0008285], response to interleukin-1 [GO:0070555], positive regulation of DNA-binding transcription factor …	No
