# Supplementary material for: Sex-specific transcriptome differences in a middle-aged frailty cohort
Source: BMC Geriatr. 2022 Aug 9;22:651. doi: 10.1186/s12877-022-03326-7 (PMC9361278; doi:10.1186/s12877-022-03326-7)
Supplement: Supplementary file 4 — Additional file 4. Significant, differentially expressed genes in FRAM vs FRAF. Ensembl ID, gene symbol, Log2 fold change, padj value, gene type, and associated GO biological processes are listed for each respective DEG. Gene type and GO biological processes were retrieved from Ensembl’s BioMart (Ensembl Genes 104, Ensembl human genome version GRCh38.p13) as of August 10th, 2021. Information on whether genes were uniquely identified in the FRAM vs FRAF comparison group is provided in the column “Unique to FRAM vs FRAF”. For genes designated as “YES” in the “Unique to FRAM vs FRAF” column, information on whether they were previously identified in aging and/or frailty studies are provided in the column “Previously identified in aging and/or frailty studies”. References for previously identified genes are listed in the “References” column. “N/A” = information not available. [file 12877_2022_3326_MOESM4_ESM.xlsx]

## Sheet: Additional_file4
Ensembl ID	Symbol	Log2 Fold Change	padj	Gene type	GO biological process	Unique to FRAM vs FRAF	Previously identified in aging and/or frailty studies	References
ENSG00000281181	CH507-513H4.3	9.42543	1.51239e-07	lncRNA	N/A	No
ENSG00000115008	IL1A	6.34434	8.41551e-05	protein coding	immune response [GO:0006955], inflammatory response [GO:0006954], positive regulation of angiogenesis [GO:0045766], negative regulation of cell population proliferation [GO:0008285], positive regulation of tumor necrosis factor production [GO:0032760], positive regulation of interleukin-6 production [GO:0032755], positive regulation of cell division [GO:0051781], cellular response to lipopolysacc…	YES	YES-Frailty	Landino K, Tanaka T, Fantoni G, Candia J, Bandinelli S, Ferrucci L: Characterization of the plasma proteomic profile of frailty phenotype. Geroscience 2021, 43(2):1029-1037.
ENSG00000178803	ADORA2A-AS1	5.60341	0.0189715	lncRNA	N/A	YES
ENSG00000125538	IL1B	5.55822	1.92943e-07	protein coding	immune response [GO:0006955], inflammatory response [GO:0006954], positive regulation of gene expression [GO:0010628], positive regulation of angiogenesis [GO:0045766], positive regulation of cell population proliferation [GO:0008284], negative regulation of cell population proliferation [GO:0008285], response to interleukin-1 [GO:0070555], positive regulation of DNA-binding transcription factor …	No
ENSG00000233896	RP4-684O24.5	5.50331	0.00878838	lncRNA	N/A	YES
ENSG00000277632	CCL3	5.37508	1.26892e-10	protein coding	immune response [GO:0006955], positive regulation of microglial cell activation [GO:1903980], exocytosis [GO:0006887], protein phosphorylation [GO:0006468], signal transduction [GO:0007165], chemotaxis [GO:0006935], calcium ion transport [GO:0006816], inflammatory response [GO:0006954], phosphorylation [GO:0016310], cell chemotaxis [GO:0060326], neutrophil chemotaxis [GO:0030593], G protein-coupl…	No
ENSG00000251393	RP1-240K6.3	5.28159	0.0102121	lncRNA	N/A	YES
ENSG00000163734	CXCL3	5.19083	1.387e-08	protein coding	chemotaxis [GO:0006935], immune response [GO:0006955], defense response [GO:0006952], inflammatory response [GO:0006954], cellular response to lipopolysaccharide [GO:0071222], neutrophil chemotaxis [GO:0030593], G protein-coupled receptor signaling pathway [GO:0007186], chemokine-mediated signaling pathway [GO:0070098], antimicrobial humoral immune response mediated by antimicrobial peptide [GO:0…	YES	YES-Frailty	Prince CS, Noren Hooten N, Mode NA, Zhang Y, Ejiogu N, Becker KG, Zonderman AB, Evans MK: Frailty in middle age is associated with frailty status and race-specific changes to the transcriptome. Aging (Albany NY) 2019, 11(15):5518-5534.
ENSG00000276085	CCL3L3	5.15131	0.000111345	protein coding	immune response [GO:0006955], chemotaxis [GO:0006935], inflammatory response [GO:0006954], G protein-coupled receptor signaling pathway [GO:0007186], negative regulation of cell population proliferation [GO:0008285], monocyte chemotaxis [GO:0002548], neutrophil chemotaxis [GO:0030593], positive regulation of GTPase activity [GO:0043547], lymphocyte chemotaxis [GO:0048247], chemokine-mediated sign…	No
ENSG00000266698	MIR3945	5.07416	0.000455103	miRNA	N/A	YES
ENSG00000267365	KCNJ2-AS1	5.02225	1.11664e-05	lncRNA	N/A	YES
ENSG00000154099	DNAAF1	4.86171	1.387e-08	protein coding	motile cilium assembly [GO:0044458], cilium assembly [GO:0060271], heart looping [GO:0001947], lung development [GO:0030324], determination of pancreatic left/right asymmetry [GO:0035469], determination of digestive tract left/right asymmetry [GO:0071907], determination of liver left/right asymmetry [GO:0071910], axonemal dynein complex assembly [GO:0070286], regulation of cilium beat frequency […	YES
ENSG00000214407	RP11-221J22.1	4.79104	1.59358e-06	lncRNA	N/A	No
ENSG00000276070	CCL4L2	4.62744	3.88417e-05	protein coding	immune response [GO:0006955], chemotaxis [GO:0006935], inflammatory response [GO:0006954], G protein-coupled receptor signaling pathway [GO:0007186], monocyte chemotaxis [GO:0002548], neutrophil chemotaxis [GO:0030593], positive regulation of GTPase activity [GO:0043547], eosinophil chemotaxis [GO:0048245], lymphocyte chemotaxis [GO:0048247], chemokine-mediated signaling pathway [GO:0070098], pos…	No
ENSG00000081041	CXCL2	4.46882	0.000335918	protein coding	chemotaxis [GO:0006935], immune response [GO:0006955], defense response [GO:0006952], signal transduction [GO:0007165], inflammatory response [GO:0006954], cell chemotaxis [GO:0060326], cellular response to lipopolysaccharide [GO:0071222], G protein-coupled receptor signaling pathway [GO:0007186], neutrophil chemotaxis [GO:0030593], chemokine-mediated signaling pathway [GO:0070098], cytokine-medi…	YES	YES-Frailty	Prince CS, Noren Hooten N, Mode NA, Zhang Y, Ejiogu N, Becker KG, Zonderman AB, Evans MK: Frailty in middle age is associated with frailty status and race-specific changes to the transcriptome. Aging (Albany NY) 2019, 11(15):5518-5534.
ENSG00000115009	CCL20	4.2335	0.0158943	protein coding	immune response [GO:0006955], chemotaxis [GO:0006935], inflammatory response [GO:0006954], defense response to bacterium [GO:0042742], G protein-coupled receptor signaling pathway [GO:0007186], T cell migration [GO:0072678], monocyte chemotaxis [GO:0002548], signal transduction [GO:0007165], cell-cell signaling [GO:0007267], neutrophil chemotaxis [GO:0030593], positive regulation of GTPase activi…	YES
ENSG00000259374	NDUFB4P11	4.17827	1.54583e-08	transcribed processed pseudogene	N/A	YES
ENSG00000251230	MIR3945HG	4.06188	0.0028732	lncRNA	N/A	YES
ENSG00000254281	KB-1507C5.4	3.95489	0.00804199	N/A	N/A	YES
ENSG00000272273	XXbac-BPG252P9.10	3.83928	0.0103709	lncRNA	N/A	YES
ENSG00000169429	CXCL8	3.76469	0.0373704	protein coding	chemotaxis [GO:0006935], immune response [GO:0006955], defense response [GO:0006952], neutrophil chemotaxis [GO:0030593], neutrophil activation [GO:0042119], negative regulation of gene expression [GO:0010629], negative regulation of cell adhesion molecule production [GO:0060354], positive regulation of gene expression [GO:0010628], cellular response to lipopolysaccharide [GO:0071222], signal tra…	YES	YES-Frailty	Hsu B, Hirani V, Cumming RG, Naganathan V, Blyth FM, Wright FC, Waite LM, Seibel MJ, Handelsman DJ, Le Couteur DG: Cross-Sectional and Longitudinal Relationships Between Inflammatory Biomarkers and Frailty in Community-dwelling Older Men: The Concord Health and Ageing in Men Project. J Gerontol A Biol Sci Med Sci 2019, 74(6):835-841.
ENSG00000259717	LINC00677	3.62201	0.00384267	lncRNA	N/A	YES
ENSG00000258082	RP11-443B7.3	3.5756	3.51473e-06	lncRNA	N/A	YES
ENSG00000259626	MTND3P12	3.12766	0.0463167	processed pseudogene	N/A	YES
ENSG00000232810	TNF	3.08137	0.000335918	protein coding	immune response [GO:0006955], negative regulation of gene expression [GO:0010629], positive regulation of gene expression [GO:0010628], negative regulation of blood vessel endothelial cell migration [GO:0043537], positive regulation of neuron apoptotic process [GO:0043525], negative regulation of fat cell differentiation [GO:0045599], positive regulation of amyloid-beta formation [GO:1902004], po…	YES	YES-Frailty	Rusanova I, Diaz-Casado ME, Fernandez-Ortiz M, Aranda-Martinez P, Guerra-Librero A, Garcia-Garcia FJ, Escames G, Manas L, Acuna-Castroviejo D: Analysis of Plasma MicroRNAs as Predictors and Biomarkers of Aging and Frailty in Humans. Oxid Med Cell Longev 2018, 2018:7671850. Vina J, Tarazona-Santabalbina FJ, Perez-Ros P, Martinez-Arnau FM, Borras C, Olaso-Gonzalez G, Salvador-Pascual A, Gomez-Cabre…
ENSG00000137331	IER3	3.07833	8.66822e-12	protein coding	negative regulation of apoptotic process [GO:0043066], anatomical structure morphogenesis [GO:0009653], apoptotic process [GO:0006915], regulation of phosphatidylinositol 3-kinase signaling [GO:0014066], regulation of response to DNA damage stimulus [GO:2001020]	YES	YES-Aging	Jylhava J, Raitanen J, Marttila S, Hervonen A, Jylha M, Hurme M: Identification of a prognostic signature for old-age mortality by integrating genome-wide transcriptomic data with the conventional predictors: the Vitality 90+ Study. BMC Med Genomics 2014, 7:54.
ENSG00000275302	CCL4	2.94564	0.00130962	protein coding	immune response [GO:0006955], chemotaxis [GO:0006935], inflammatory response [GO:0006954], G protein-coupled receptor signaling pathway [GO:0007186], positive regulation of calcium ion transport [GO:0051928], monocyte chemotaxis [GO:0002548], signal transduction [GO:0007165], cell-cell signaling [GO:0007267], neutrophil chemotaxis [GO:0030593], positive regulation of GTPase activity [GO:0043547],…	No
ENSG00000214548	MEG3	2.83637	0.0448534	lncRNA	N/A	No
ENSG00000259600	RP11-925D8.3	2.77802	0.00878838	processed pseudogene	N/A	YES
ENSG00000259379	MTND5P32	2.69609	0.0214525	processed pseudogene	N/A	YES
ENSG00000170160	CCDC144A	2.66476	0.00157348	protein coding	N/A	YES
ENSG00000139572	GPR84	2.65772	2.4512e-05	protein coding	G protein-coupled receptor signaling pathway [GO:0007186], signal transduction [GO:0007165], negative regulation of inflammatory response to antigenic stimulus [GO:0002862], biological_process [GO:0008150], neutrophil degranulation [GO:0043312], neuropeptide signaling pathway [GO:0007218]	YES
ENSG00000273272	CTA-384D8.34	2.61127	0.00774708	lncRNA	N/A	YES
ENSG00000100906	NFKBIA	2.56307	0.00264613	protein coding	positive regulation of transcription by RNA polymerase II [GO:0045944], viral process [GO:0016032], protein deubiquitination [GO:0016579], interleukin-1-mediated signaling pathway [GO:0070498], cytoplasmic sequestering of transcription factor [GO:0042994], apoptotic process [GO:0006915], negative regulation of apoptotic process [GO:0043066], positive regulation of NF-kappaB transcription factor a…	YES	YES-Frailty	Sathyan S, Ayers E, Gao T, Milman S, Barzilai N, Verghese J: Plasma proteomic profile of frailty. Aging Cell 2020, 19(9):e13193. Jylhava J, Raitanen J, Marttila S, Hervonen A, Jylha M, Hurme M: Identification of a prognostic signature for old-age mortality by integrating genome-wide transcriptomic data with the conventional predictors: the Vitality 90+ Study. BMC Med Genomics 2014, 7:54.
ENSG00000136689	IL1RN	2.5598	0.0113055	protein coding	immune response [GO:0006955], inflammatory response [GO:0006954], negative regulation of interleukin-1-mediated signaling pathway [GO:2000660], negative regulation of heterotypic cell-cell adhesion [GO:0034115], signal transduction [GO:0007165], interleukin-1-mediated signaling pathway [GO:0070498], cytokine-mediated signaling pathway [GO:0019221], response to glucocorticoid [GO:0051384], inflamm…	YES	YES-Frailty	Sathyan S, Ayers E, Gao T, Milman S, Barzilai N, Verghese J: Plasma proteomic profile of frailty. Aging Cell 2020, 19(9):e13193. Jylhava J, Raitanen J, Marttila S, Hervonen A, Jylha M, Hurme M: Identification of a prognostic signature for old-age mortality by integrating genome-wide transcriptomic data with the conventional predictors: the Vitality 90+ Study. BMC Med Genomics 2014, 7:54. Perez-Su…
ENSG00000087074	PPP1R15A	2.48109	0.00264613	protein coding	apoptotic process [GO:0006915], regulation of translation [GO:0006417], intrinsic apoptotic signaling pathway in response to endoplasmic reticulum stress [GO:0070059], cell cycle arrest [GO:0007050], response to endoplasmic reticulum stress [GO:0034976], cellular response to DNA damage stimulus [GO:0006974], positive regulation of translational initiation in response to stress [GO:0032058], negat…	YES	YES-Frailty	Jylhava J, Raitanen J, Marttila S, Hervonen A, Jylha M, Hurme M: Identification of a prognostic signature for old-age mortality by integrating genome-wide transcriptomic data with the conventional predictors: the Vitality 90+ Study. BMC Med Genomics 2014, 7:54.
ENSG00000162772	ATF3	2.29788	0.0127222	protein coding	regulation of transcription, DNA-templated [GO:0006355], regulation of transcription by RNA polymerase II [GO:0006357], positive regulation of transcription by RNA polymerase II [GO:0045944], positive regulation of transcription from RNA polymerase II promoter in response to endoplasmic reticulum stress [GO:1990440], negative regulation of transcription by RNA polymerase II [GO:0000122], regulati…	YES	YES-Aging	Carvalho AC, Gomes AC, Pereira-Wilson C, Lima CF: Chapter 35 - Mechanisms of Action of Curcumin on Aging: Nutritional and Pharmacological Applications. In: Molecular Basis of Nutrition and Aging. Edited by Malavolta M, Mocchegiani E. San Diego: Academic Press; 2016: 491-511. Fan X, Zeng Y, Song W, Li J, Ai S, Yang D, Mao X, Yang M: The role of Sestrins in the regulation of the aging process. Mech…
ENSG00000258872	FDPSP3	2.29784	0.0016426	transcribed processed pseudogene	N/A	YES
ENSG00000274270	RP11-34F20.7	2.27839	0.0028732	lncRNA	N/A	YES
ENSG00000163661	PTX3	2.22407	0.0170338	protein coding	innate immune response [GO:0045087], neutrophil degranulation [GO:0043312], inflammatory response [GO:0006954], negative regulation of viral entry into host cell [GO:0046597], negative regulation by host of viral process [GO:0044793], negative regulation by host of viral exo-alpha-sialidase activity [GO:0044869], negative regulation by host of viral glycoprotein metabolic process [GO:0044871], ne…	YES	YES-Frailty	Cardoso AL, Fernandes A, Aguilar-Pimentel JA, de Angelis MH, Guedes JR, Brito MA, Ortolano S, Pani G, Athanasopoulou S, Gonos ES et al: Towards frailty biomarkers: Candidates from genes and pathways regulated in aging and age-related diseases. Ageing Res Rev 2018, 47:214-277.
ENSG00000118503	TNFAIP3	2.19668	5.58497e-06	protein coding	protein deubiquitination [GO:0016579], protein ubiquitination [GO:0016567], proteolysis [GO:0006508], negative regulation of inflammatory response [GO:0050728], negative regulation of endothelial cell apoptotic process [GO:2000352], negative regulation of NF-kappaB transcription factor activity [GO:0032088], negative regulation of protein ubiquitination [GO:0031397], negative regulation of interl…	YES
ENSG00000120129	DUSP1	2.18342	0.0227436	protein coding	protein dephosphorylation [GO:0006470], dephosphorylation [GO:0016311], negative regulation of cell adhesion [GO:0007162], negative regulation of p38MAPK cascade [GO:1903753], cell cycle [GO:0007049], peptidyl-tyrosine dephosphorylation [GO:0035335], cellular response to chemokine [GO:1990869], peptidyl-threonine dephosphorylation [GO:0035970], negative regulation of MAP kinase activity [GO:00434…	YES
ENSG00000271614	LINC00936	2.18243	0.0214122	lncRNA	N/A	YES
ENSG00000262074	SNORD3B-2	2.16472	0.0401732	snoRNA	N/A	YES
ENSG00000238057	ZEB2-AS1	2.07034	0.00700851	lncRNA	N/A	YES
ENSG00000242829	RPS26P21	1.9352	0.0279336	processed pseudogene	N/A	YES
ENSG00000273004	GS1-279B7.2	1.87746	0.0448534	lncRNA	N/A	YES
ENSG00000140379	BCL2A1	1.86688	0.00194532	protein coding	regulation of apoptotic process [GO:0042981], negative regulation of apoptotic process [GO:0043066], apoptotic process [GO:0006915], intrinsic apoptotic signaling pathway in response to DNA damage [GO:0008630], extrinsic apoptotic signaling pathway in absence of ligand [GO:0097192], aging [GO:0007568], cerebral cortex development [GO:0021987]	YES	YES-Aging	Giovannetti A, Pierdominici M, Di Iorio A, Cianci R, Murdaca G, Puppo F, Pandolfi F, Paganelli R: Apoptosis in the homeostasis of the immune system and in human immune mediated diseases. Curr Pharm Des 2008, 14(3):253-268.
ENSG00000279491	RP11-810P12.7	1.8584	0.0214122	TEC	N/A	YES
ENSG00000270419	CAHM	1.76006	0.0135649	lncRNA	N/A	YES
ENSG00000268734	CTB-61M7.2	1.75722	0.020115	lncRNA	N/A	YES
ENSG00000090339	ICAM1	1.75235	0.0028732	protein coding	cell-cell adhesion [GO:0098609], cell adhesion [GO:0007155], negative regulation of endothelial cell apoptotic process [GO:2000352], cellular response to amyloid-beta [GO:1904646], positive regulation of ERK1 and ERK2 cascade [GO:0070374], viral process [GO:0016032], viral entry into host cell [GO:0046718], regulation of immune response [GO:0050776], ovarian follicle development [GO:0001541], res…	YES	YES-Frailty	Prince CS, Noren Hooten N, Mode NA, Zhang Y, Ejiogu N, Becker KG, Zonderman AB, Evans MK: Frailty in middle age is associated with frailty status and race-specific changes to the transcriptome. Aging (Albany NY) 2019, 11(15):5518-5534. Cardoso AL, Fernandes A, Aguilar-Pimentel JA, de Angelis MH, Guedes JR, Brito MA, Ortolano S, Pani G, Athanasopoulou S, Gonos ES et al: Towards frailty biomarkers:…
ENSG00000112096	SOD2	1.69835	2.55217e-05	protein coding	oxidation-reduction process [GO:0055114], superoxide metabolic process [GO:0006801], negative regulation of vascular associated smooth muscle cell proliferation [GO:1904706], negative regulation of cell population proliferation [GO:0008285], positive regulation of cell migration [GO:0030335], positive regulation of vascular associated smooth muscle cell apoptotic process [GO:1905461], positive re…	YES	YES-Frailty	El Assar M, Angulo J, Carnicero JA, Walter S, Garcia-Garcia FJ, Lopez-Hernandez E, Sanchez-Puelles JM, Rodriguez-Manas L: Frailty Is Associated With Lower Expression of Genes Involved in Cellular Response to Stress: Results From the Toledo Study for Healthy Aging. J Am Med Dir Assoc 2017, 18(8):734 e731-734 e737. van der Hoek MD, Nieuwenhuizen AG, Kuda O, Bos P, Paluchova V, Verschuren L, van den…
ENSG00000242498	ARPIN	1.60935	0.0362461	protein coding	negative regulation of actin nucleation [GO:0051126], negative regulation of cell migration [GO:0030336], negative regulation of lamellipodium morphogenesis [GO:2000393], directional locomotion [GO:0033058]	YES
ENSG00000186431	FCAR	1.5522	0.0466786	protein coding	neutrophil degranulation [GO:0043312], immune response [GO:0006955], positive regulation of neutrophil apoptotic process [GO:0033031], cellular response to granulocyte macrophage colony-stimulating factor stimulus [GO:0097011], cellular response to interferon-alpha [GO:0035457], cellular response to tumor necrosis factor [GO:0071356], neutrophil mediated immunity [GO:0002446], Fc receptor signali…	YES	YES-Aging	Pilling LC, Joehanes R, Melzer D, Harries LW, Henley W, Dupuis J, Lin H, Mitchell M, Hernandez D, Ying SX et al: Gene expression markers of age-related inflammation in two human cohorts. Exp Gerontol 2015, 70:37-45.
ENSG00000189060	H1F0	1.53521	0.000325007	protein coding	nucleosome assembly [GO:0006334], negative regulation of transcription by RNA polymerase II [GO:0000122], apoptotic DNA fragmentation [GO:0006309], chromatin silencing [GO:0006342], nucleosome positioning [GO:0016584], chromosome condensation [GO:0030261], negative regulation of chromatin silencing [GO:0031936], negative regulation of DNA recombination [GO:0045910], positive regulation of transcr…	YES
ENSG00000160888	IER2	1.47384	0.0227436	protein coding	positive regulation of transcription by RNA polymerase II [GO:0045944], neuron differentiation [GO:0030182], cell motility [GO:0048870], response to fibroblast growth factor [GO:0071774]	YES	YES-Aging	Jylhava J, Raitanen J, Marttila S, Hervonen A, Jylha M, Hurme M: Identification of a prognostic signature for old-age mortality by integrating genome-wide transcriptomic data with the conventional predictors: the Vitality 90+ Study. BMC Med Genomics 2014, 7:54.
ENSG00000104312	RIPK2	1.43774	0.0389767	protein coding	regulation of apoptotic process [GO:0042981], protein phosphorylation [GO:0006468], positive regulation of apoptotic process [GO:0043065], positive regulation of transcription by RNA polymerase II [GO:0045944], phosphorylation [GO:0016310], apoptotic process [GO:0006915], peptidyl-tyrosine phosphorylation [GO:0018108], immune system process [GO:0002376], innate immune response [GO:0045087], adapt…	YES	YES-Frailty	Sathyan S, Ayers E, Gao T, Milman S, Barzilai N, Verghese J: Plasma proteomic profile of frailty. Aging Cell 2020, 19(9):e13193.
ENSG00000135929	CYP27A1	1.43056	0.008613	protein coding	oxidation-reduction process [GO:0055114], lipid metabolic process [GO:0006629], steroid biosynthetic process [GO:0006694], steroid metabolic process [GO:0008202], cholesterol metabolic process [GO:0008203], bile acid biosynthetic process [GO:0006699], calcitriol biosynthetic process from calciol [GO:0036378], sterol metabolic process [GO:0016125], cholesterol catabolic process [GO:0006707]	YES	YES-Frailty	van der Hoek MD, Nieuwenhuizen AG, Kuda O, Bos P, Paluchova V, Verschuren L, van den Hoek AM, Kleemann R, Veeger N, van der Leij FR et al: Intramuscular short-chain acylcarnitines in elderly people are decreased in (pre-)frail females, but not in males. FASEB J 2020, 34(9):11658-11671.
ENSG00000108179	PPIF	1.40785	0.00995256	protein coding	protein peptidyl-prolyl isomerization [GO:0000413], protein folding [GO:0006457], negative regulation of apoptotic process [GO:0043066], apoptotic process [GO:0006915], response to ischemia [GO:0002931], response to oxidative stress [GO:0006979], apoptotic mitochondrial changes [GO:0008637], regulation of proton-transporting ATPase activity, rotational mechanism [GO:0010849], regulation of necrot…	YES	YES-Frailty	van der Hoek MD, Nieuwenhuizen AG, Kuda O, Bos P, Paluchova V, Verschuren L, van den Hoek AM, Kleemann R, Veeger N, van der Leij FR et al: Intramuscular short-chain acylcarnitines in elderly people are decreased in (pre-)frail females, but not in males. F
ENSG00000128016	ZFP36	1.38403	0.0243732	protein coding	mRNA transport [GO:0051028], viral process [GO:0016032], gene silencing by RNA [GO:0031047], nuclear-transcribed mRNA catabolic process, deadenylation-dependent decay [GO:0000288], negative regulation of transcription by RNA polymerase II [GO:0000122], cellular response to lipopolysaccharide [GO:0071222], 3'-UTR-mediated mRNA destabilization [GO:0061158], regulation of mRNA stability [GO:0043488]…	YES
ENSG00000116514	RNF19B	1.26518	0.0173029	protein coding	protein ubiquitination [GO:0016567], protein autoubiquitination [GO:0051865], immune system process [GO:0002376], adaptive immune response [GO:0002250], protein polyubiquitination [GO:0000209], ubiquitin-dependent protein catabolic process [GO:0006511], positive regulation of proteasomal ubiquitin-dependent protein catabolic process [GO:0032436], natural killer cell mediated cytotoxicity [GO:0042…	YES
ENSG00000131669	NINJ1	1.22419	0.0411372	protein coding	cell adhesion [GO:0007155], tissue regeneration [GO:0042246], nervous system development [GO:0007399]	YES
ENSG00000277443	MARCKS	1.21009	0.00693543	protein coding	central nervous system development [GO:0007417], actin filament organization [GO:0007015], actin filament bundle assembly [GO:0051017], actin crosslink formation [GO:0051764]	YES
ENSG00000269220	LINC00528	1.20713	0.0279336	lncRNA	N/A	YES
ENSG00000121797	CCRL2	1.20605	0.0448534	protein coding	G protein-coupled receptor signaling pathway [GO:0007186], chemotaxis [GO:0006935], signal transduction [GO:0007165], chemokine-mediated signaling pathway [GO:0070098], inflammatory response [GO:0006954], immune response [GO:0006955], positive regulation of cytosolic calcium ion concentration [GO:0007204], calcium-mediated signaling [GO:0019722], cell chemotaxis [GO:0060326]	YES
ENSG00000160326	SLC2A6	1.19004	0.0113055	protein coding	transmembrane transport [GO:0055085], carbohydrate transport [GO:0008643], hexose transmembrane transport [GO:0008645], regulation of glycolytic process [GO:0006110], glucose transmembrane transport [GO:1904659], fructose transmembrane transport [GO:0015755], dehydroascorbic acid transport [GO:0070837]	YES	YES-Frailty	Prince CS, Noren Hooten N, Mode NA, Zhang Y, Ejiogu N, Becker KG, Zonderman AB, Evans MK: Frailty in middle age is associated with frailty status and race-specific changes to the transcriptome. Aging (Albany NY) 2019, 11(15):5518-5534.
ENSG00000166527	CLEC4D	1.16547	0.0463167	protein coding	immune system process [GO:0002376], innate immune response [GO:0045087], adaptive immune response [GO:0002250], stimulatory C-type lectin receptor signaling pathway [GO:0002223], neutrophil degranulation [GO:0043312], positive regulation of myeloid dendritic cell activation [GO:0030887]	YES
ENSG00000167996	FTH1	1.14813	0.00514916	protein coding	iron ion transport [GO:0006826], cellular iron ion homeostasis [GO:0006879], immune response [GO:0006955], negative regulation of cell population proliferation [GO:0008285], neutrophil degranulation [GO:0043312], post-Golgi vesicle-mediated transport [GO:0006892], negative regulation of fibroblast proliferation [GO:0048147], intracellular sequestering of iron ion [GO:0006880]	YES	YES-Frailty	van der Hoek MD, Nieuwenhuizen AG, Kuda O, Bos P, Paluchova V, Verschuren L, van den Hoek AM, Kleemann R, Veeger N, van der Leij FR et al: Intramuscular short-chain acylcarnitines in elderly people are decreased in (pre-)frail females, but not in males. F
ENSG00000199377	RNU5F-1	1.13661	0.0347965	snRNA	N/A	YES
ENSG00000254415	SIGLEC14	1.11164	0.0317163	protein coding	cell adhesion [GO:0007155], innate immune response [GO:0045087], neutrophil degranulation [GO:0043312]	YES
ENSG00000228305	AC016734.2	1.10319	0.0291184	processed pseudogene	N/A	YES
ENSG00000155090	KLF10	0.966963	0.0448534	protein coding	rhythmic process [GO:0048511], regulation of transcription by RNA polymerase II [GO:0006357], cellular response to starvation [GO:0009267], positive regulation of transcription by RNA polymerase II [GO:0045944], cell-cell signaling [GO:0007267], negative regulation of transcription, DNA-templated [GO:0045892], regulation of circadian rhythm [GO:0042752], negative regulation of cell population pro…	YES
ENSG00000231389	HLA-DPA1	0.79206	0.0214122	protein coding	immune response [GO:0006955], antigen processing and presentation [GO:0019882], immune system process [GO:0002376], adaptive immune response [GO:0002250], T cell receptor signaling pathway [GO:0050852], antigen processing and presentation of peptide or polysaccharide antigen via MHC class II [GO:0002504], positive regulation of T cell proliferation [GO:0042102], positive regulation of T cell acti…	No
ENSG00000280008	RP11-652L8.4	0.774445	0.0463167	N/A	N/A	YES
ENSG00000196562	SULF2	0.766271	0.020115	protein coding	negative regulation of fibroblast growth factor receptor signaling pathway [GO:0040037], chondrocyte development [GO:0002063], esophagus smooth muscle contraction [GO:0014846], positive regulation of Wnt signaling pathway [GO:0030177], heparan sulfate proteoglycan metabolic process [GO:0030201], glial cell-derived neurotrophic factor receptor signaling pathway [GO:0035860], embryonic skeletal sys…	YES	YES-Frailty	Sathyan S, Ayers E, Gao T, Milman S, Barzilai N, Verghese J: Plasma proteomic profile of frailty. Aging Cell 2020, 19(9):e13193.
ENSG00000126012	KDM5C	-0.614327	0.00684491	protein coding	methylation [GO:0032259], chromatin organization [GO:0006325], rhythmic process [GO:0048511], chromatin remodeling [GO:0006338], histone H3-K4 demethylation, trimethyl-H3-K4-specific [GO:0034721], negative regulation of transcription, DNA-templated [GO:0045892], histone H3-K4 demethylation [GO:0034720], response to toxic substance [GO:0009636]	No
ENSG00000005889	ZFX	-0.625474	0.00533793	protein coding	regulation of transcription, DNA-templated [GO:0006355], regulation of transcription by RNA polymerase II [GO:0006357], ovarian follicle development [GO:0001541], germ cell development [GO:0007281], spermatogenesis [GO:0007283], fertilization [GO:0009566], post-embryonic development [GO:0009791], multicellular organism growth [GO:0035264], oocyte development [GO:0048599], homeostasis of number of…	No
ENSG00000147050	KDM6A	-0.627109	0.00878838	protein coding	chromatin organization [GO:0006325], chromatin remodeling [GO:0006338], regulation of gene expression [GO:0010468], heart development [GO:0007507], histone H3-K27 demethylation [GO:0071557], histone H3-K4 methylation [GO:0051568], in utero embryonic development [GO:0001701], neural tube closure [GO:0001843], heart morphogenesis [GO:0003007], respiratory system process [GO:0003016], positive regul…	No
ENSG00000130021	PUDP	-0.717697	0.0283083	protein coding	dephosphorylation [GO:0016311], nucleotide metabolic process [GO:0009117], biological_process [GO:0008150], pyrimidine nucleoside salvage [GO:0043097]	YES
ENSG00000123096	SSPN	-1.28826	0.0349183	protein coding	muscle contraction [GO:0006936], cell adhesion [GO:0007155]	YES	YES-Aging	Ubaida-Mohien C, Lyashkov A, Gonzalez-Freire M, Tharakan R, Shardell M, Moaddel R, Semba RD, Chia CW, Gorospe M, Sen R et al: Discovery proteomics in aging human skeletal muscle finds change in spliceosome, immunity, proteostasis and mitochondria. Elife 2019, 8.
ENSG00000151715	TMEM45B	-1.34784	0.0491245	protein coding	N/A	YES
ENSG00000162366	PDZK1IP1	-1.89506	0.037475	protein coding	N/A	YES	YES-Aging	Timmers P, Wilson JF, Joshi PK, Deelen J: Multivariate genomic scan implicates novel loci and haem metabolism in human ageing. Nat Commun 2020, 11(1):3570.
ENSG00000186871	ERCC6L	-2.54612	0.0158943	protein coding	cell division [GO:0051301], cell cycle [GO:0007049], DNA duplex unwinding [GO:0032508], mitotic spindle organization [GO:0007052]	YES
ENSG00000115183	TANC1	-2.8825	0.0214122	protein coding	myoblast fusion [GO:0007520], visual learning [GO:0008542], dendritic spine maintenance [GO:0097062]	YES
ENSG00000229807	XIST	-11.1083	4.98506e-13	lncRNA	N/A	No
