# Supplementary material for: Sex-specific transcriptome differences in a middle-aged frailty cohort
Source: BMC Geriatr. 2022 Aug 9;22:651. doi: 10.1186/s12877-022-03326-7 (PMC9361278; doi:10.1186/s12877-022-03326-7)
Supplement: Supplementary file 5 — Additional file 5. Significant, differentially expressed genes in NORM vs NORF. Ensembl ID, gene symbol, Log2 fold change, padj value, gene type, and associated GO biological processes are listed for each respective DEG. Gene type and GO biological processes were retrieved from Ensembl’s BioMart (Ensembl Genes 104, Ensembl human genome version GRCh38.p13) as of August 10th, 2021. Information on whether genes were uniquely identified in the NORM vs NORF comparison group is provided in the column “Unique to NORM vs NORF”. “N/A” = information not available. [file 12877_2022_3326_MOESM5_ESM.xlsx]

## Sheet: Additional_file5
Ensembl ID	Symbol	Log2 Fold Change	padj	Gene type	GO biological process	Unique to NORM vs NORF
ENSG00000131002	TXLNGY	11.8168	7.96028e-27	transcribed unprocessed pseudogene	N/A	YES
ENSG00000129824	RPS4Y1	11.7732	9.24146e-27	protein coding	translation [GO:0006412], multicellular organism development [GO:0007275], viral transcription [GO:0019083], translational initiation [GO:0006413], nuclear-transcribed mRNA catabolic process, nonsense-mediated decay [GO:0000184], SRP-dependent cotranslational protein targeting to membrane [GO:0006614]	YES
ENSG00000067048	DDX3Y	11.2815	3.46457e-26	protein coding	cell differentiation [GO:0030154], gamete generation [GO:0007276]	YES
ENSG00000012817	KDM5D	11.0455	2.27801e-25	protein coding	chromatin organization [GO:0006325], chromatin remodeling [GO:0006338], T cell antigen processing and presentation [GO:0002457], histone H3-K4 demethylation, trimethyl-H3-K4-specific [GO:0034721], histone H3-K4 demethylation [GO:0034720], regulation of androgen receptor signaling pathway [GO:0060765]	YES
ENSG00000114374	USP9Y	10.8019	5.79591e-24	protein coding	ubiquitin-dependent protein catabolic process [GO:0006511], protein deubiquitination [GO:0016579], proteolysis [GO:0006508], cell migration [GO:0016477], BMP signaling pathway [GO:0030509], transforming growth factor beta receptor signaling pathway [GO:0007179], spermatogenesis [GO:0007283]	YES
ENSG00000067646	ZFY	10.2116	8.39415e-20	protein coding	regulation of transcription, DNA-templated [GO:0006355], regulation of transcription by RNA polymerase II [GO:0006357]	YES
ENSG00000233864	TTTY15	9.88583	4.30466e-18	N/A	N/A	YES
ENSG00000183878	UTY	9.58789	6.72028e-44	protein coding	chromatin organization [GO:0006325], regulation of gene expression [GO:0010468], heart development [GO:0007507], histone H3-K27 demethylation [GO:0071557]	YES
ENSG00000198692	EIF1AY	8.88123	1.58218e-14	protein coding	translational initiation [GO:0006413], translation [GO:0006412]	YES
ENSG00000215580	BCORP1	8.14278	1.04099e-10	transcribed unprocessed pseudogene	N/A	YES
ENSG00000231535	LINC00278	8.05025	3.85222e-11	lncRNA	N/A	YES
ENSG00000099725	PRKY	7.3283	2.26802e-61	transcribed unitary pseudogene	N/A	YES
ENSG00000260197	RP11-424G14.1	7.26326	1.05834e-08	lncRNA	N/A	YES
ENSG00000241859	ANOS2P	6.77297	9.91401e-07	transcribed unprocessed pseudogene	N/A	YES
ENSG00000154620	TMSB4Y	6.52769	2.59753e-06	protein coding	actin filament organization [GO:0007015], regulation of cell migration [GO:0030334], sequestering of actin monomers [GO:0042989], regulation of actin polymerization or depolymerization [GO:0008064]	YES
ENSG00000229236	TTTY10	6.4044	1.41121e-05	lncRNA	N/A	YES
ENSG00000176728	TTTY14	6.20689	0.000106609	lncRNA	N/A	YES
ENSG00000106714	CNTNAP3	4.52367	0.000904687	protein coding	cell adhesion [GO:0007155], cell recognition [GO:0008037]	YES
ENSG00000157551	KCNJ15	2.48881	0.00106987	protein coding	potassium ion transport [GO:0006813], potassium ion transmembrane transport [GO:0071805], ion transport [GO:0006811], ion transmembrane transport [GO:0034220], regulation of ion transmembrane transport [GO:0034765], potassium ion import across plasma membrane [GO:1990573], positive regulation of potassium ion transmembrane transport [GO:1901381]	No
ENSG00000211782	TRAV8-1	2.3039	0.0366024	TR V gene	immune system process [GO:0002376], adaptive immune response [GO:0002250]	YES
ENSG00000173868	PHOSPHO1	2.19282	0.0232991	protein coding	dephosphorylation [GO:0016311], regulation of bone mineralization [GO:0030500], phosphatidylcholine biosynthetic process [GO:0006656], phosphatidylethanolamine biosynthetic process [GO:0006646], endochondral ossification [GO:0001958], bone mineralization involved in bone maturation [GO:0035630]	No
ENSG00000164124	TMEM144	1.90833	0.00269709	protein coding	carbohydrate transmembrane transport [GO:0034219]	YES
ENSG00000173535	TNFRSF10C	1.81832	0.00514673	protein coding	apoptotic process [GO:0006915], positive regulation of apoptotic process [GO:0043065], TRAIL-activated apoptotic signaling pathway [GO:0036462], regulation of apoptotic process [GO:0042981]	No
ENSG00000170956	CEACAM3	1.65044	0.0405978	protein coding	leukocyte migration [GO:0050900], neutrophil degranulation [GO:0043312]	No
ENSG00000173110	HSPA6	1.41312	0.0492251	protein coding	vesicle-mediated transport [GO:0016192], neutrophil degranulation [GO:0043312], response to unfolded protein [GO:0006986], cellular response to heat [GO:0034605], protein refolding [GO:0042026], chaperone cofactor-dependent protein refolding [GO:0051085], cellular response to unfolded protein [GO:0034620]	YES
ENSG00000154928	EPHB1	1.40813	0.0480106	protein coding	protein phosphorylation [GO:0006468], transmembrane receptor protein tyrosine kinase signaling pathway [GO:0007169], phosphorylation [GO:0016310], cell adhesion [GO:0007155], peptidyl-tyrosine phosphorylation [GO:0018108], nervous system development [GO:0007399], angiogenesis [GO:0001525], ephrin receptor signaling pathway [GO:0048013], dendritic spine morphogenesis [GO:0060997], protein autophos…	No
ENSG00000163464	CXCR1	1.40487	0.00986461	protein coding	G protein-coupled receptor signaling pathway [GO:0007186], chemotaxis [GO:0006935], signal transduction [GO:0007165], chemokine-mediated signaling pathway [GO:0070098], immune response [GO:0006955], neutrophil degranulation [GO:0043312], receptor internalization [GO:0031623], neutrophil chemotaxis [GO:0030593], positive regulation of cytosolic calcium ion concentration [GO:0007204], calcium-media…	YES
ENSG00000132763	MMACHC	1.35803	0.0261845	protein coding	cobalamin biosynthetic process [GO:0009236], cobalamin metabolic process [GO:0009235], glutathione metabolic process [GO:0006749], demethylation [GO:0070988]	No
ENSG00000197852	FAM212B	1.28631	0.00258895	protein coding	negative regulation of protein serine/threonine kinase activity [GO:0071901]	No
ENSG00000147454	SLC25A37	1.22955	0.032948	protein coding	ion transport [GO:0006811], iron ion homeostasis [GO:0055072], iron import into the mitochondrion [GO:0048250]	No
ENSG00000125735	TNFSF14	0.971433	0.0455745	protein coding	immune response [GO:0006955], signal transduction [GO:0007165], negative regulation of cysteine-type endopeptidase activity involved in apoptotic process [GO:0043154], tumor necrosis factor-mediated signaling pathway [GO:0033209], cellular response to mechanical stimulus [GO:0071260], positive regulation of NIK/NF-kappaB signaling [GO:1901224], T cell activation [GO:0042110], apoptotic process [G…	YES
ENSG00000181631	P2RY13	0.949079	0.00529804	protein coding	G protein-coupled receptor signaling pathway [GO:0007186], negative regulation of adenylate cyclase activity [GO:0007194], signal transduction [GO:0007165], G protein-coupled purinergic nucleotide receptor signaling pathway [GO:0035589], biological process [GO:0008150], cellular response to organic cyclic compound [GO:0071407]	YES
ENSG00000121858	TNFSF10	0.880594	0.0413639	protein coding	immune response [GO:0006955], apoptotic process [GO:0006915], signal transduction [GO:0007165], positive regulation of I-kappaB kinase/NF-kappaB signaling [GO:0043123], positive regulation of apoptotic process [GO:0043065], cell-cell signaling [GO:0007267], activation of cysteine-type endopeptidase activity involved in apoptotic process [GO:0006919], cell surface receptor signaling pathway [GO:00…	YES
ENSG00000022567	SLC45A4	0.824852	0.0316592	protein coding	sucrose transport [GO:0015770]	YES
ENSG00000163154	TNFAIP8L2	0.755777	0.0278119	protein coding	regulation of apoptotic process [GO:0042981], immune system process [GO:0002376], innate immune response [GO:0045087], negative regulation of inflammatory response [GO:0050728], negative regulation of T cell activation [GO:0050868]	YES
ENSG00000132109	TRIM21	0.732851	0.0111475	protein coding	protein ubiquitination [GO:0016567], positive regulation of transcription, DNA-templated [GO:0045893], cell cycle [GO:0007049], protein autoubiquitination [GO:0051865], innate immune response [GO:0045087], protein polyubiquitination [GO:0000209], regulation of gene expression [GO:0010468], positive regulation of autophagy [GO:0010508], regulation of protein localization [GO:0032880], positive reg…	YES
ENSG00000067182	TNFRSF1A	0.686384	0.0424334	protein coding	signal transduction [GO:0007165], inflammatory response [GO:0006954], prostaglandin metabolic process [GO:0006693], tumor necrosis factor-mediated signaling pathway [GO:0033209], negative regulation of inflammatory response [GO:0050728], positive regulation of tyrosine phosphorylation of STAT protein [GO:0042531], positive regulation of transcription by RNA polymerase II [GO:0045944], apoptotic p…	YES
ENSG00000087589	CASS4	0.655204	0.0232519	protein coding	positive regulation of cell migration [GO:0030335], positive regulation of protein kinase B signaling [GO:0051897], cell adhesion [GO:0007155], cell migration [GO:0016477], positive regulation of protein tyrosine kinase activity [GO:0061098], transmembrane receptor protein tyrosine kinase signaling pathway [GO:0007169], actin filament reorganization [GO:0090527], positive regulation of substrate …	YES
ENSG00000182923	CEP63	0.628344	0.0327667	protein coding	cell division [GO:0051301], cellular response to DNA damage stimulus [GO:0006974], cell cycle [GO:0007049], G2/M transition of mitotic cell cycle [GO:0000086], regulation of G2/M transition of mitotic cell cycle [GO:0010389], ciliary basal body-plasma membrane docking [GO:0097711], centriole replication [GO:0007099], DNA damage checkpoint [GO:0000077], spindle assembly [GO:0051225], signal transd…	YES
ENSG00000183943	PRKX	-0.620993	7.61069e-05	protein coding	protein phosphorylation [GO:0006468], phosphorylation [GO:0016310], cell adhesion [GO:0007155], multicellular organism development [GO:0007275], cell differentiation [GO:0030154], angiogenesis [GO:0001525], signal transduction [GO:0007165], regulation of cell adhesion [GO:0030155], peptidyl-serine phosphorylation [GO:0018105], regulation of cell migration [GO:0030334], protein autophosphorylation…	YES
ENSG00000005889	ZFX	-0.69273	2.99879e-08	protein coding	regulation of transcription, DNA-templated [GO:0006355], regulation of transcription by RNA polymerase II [GO:0006357], ovarian follicle development [GO:0001541], germ cell development [GO:0007281], spermatogenesis [GO:0007283], fertilization [GO:0009566], post-embryonic development [GO:0009791], multicellular organism growth [GO:0035264], oocyte development [GO:0048599], homeostasis of number of…	No
ENSG00000125257	ABCC4	-0.750843	0.0213339	protein coding	transmembrane transport [GO:0055085], anion transmembrane transport [GO:0098656], xenobiotic transport [GO:0042908], platelet degranulation [GO:0002576], urate transport [GO:0015747], cilium assembly [GO:0060271], transport across blood-brain barrier [GO:0150104], export across plasma membrane [GO:0140115], bile acid and bile salt transport [GO:0015721], leukotriene transport [GO:0071716], respon…	YES
ENSG00000126012	KDM5C	-0.762393	1.04099e-10	protein coding	methylation [GO:0032259], chromatin organization [GO:0006325], rhythmic process [GO:0048511], chromatin remodeling [GO:0006338], histone H3-K4 demethylation, trimethyl-H3-K4-specific [GO:0034721], negative regulation of transcription, DNA-templated [GO:0045892], histone H3-K4 demethylation [GO:0034720], response to toxic substance [GO:0009636]	No
ENSG00000147050	KDM6A	-0.915746	1.54804e-10	protein coding	chromatin organization [GO:0006325], chromatin remodeling [GO:0006338], regulation of gene expression [GO:0010468], heart development [GO:0007507], histone H3-K27 demethylation [GO:0071557], histone H3-K4 methylation [GO:0051568], in utero embryonic development [GO:0001701], neural tube closure [GO:0001843], heart morphogenesis [GO:0003007], respiratory system process [GO:0003016], positive regul…	No
ENSG00000138735	PDE5A	-0.944729	0.032948	protein coding	signal transduction [GO:0007165], metabolic process [GO:0008152], cGMP catabolic process [GO:0046069]	YES
ENSG00000164116	GUCY1A3	-0.955983	0.0424334	protein coding	intracellular signal transduction [GO:0035556], cyclic nucleotide biosynthetic process [GO:0009190], cGMP biosynthetic process [GO:0006182], nitric oxide mediated signal transduction [GO:0007263], blood circulation [GO:0008015], regulation of blood pressure [GO:0008217], positive regulation of nitric oxide mediated signal transduction [GO:0010750], relaxation of vascular associated smooth muscle …	YES
ENSG00000049323	LTBP1	-0.969992	0.032948	protein coding	post-translational protein modification [GO:0043687], cellular protein metabolic process [GO:0044267], regulation of transforming growth factor beta activation [GO:1901388], sequestering of TGFbeta in extracellular matrix [GO:0035583], transmembrane receptor protein serine/threonine kinase signaling pathway [GO:0007178]	YES
ENSG00000005249	PRKAR2B	-0.972614	0.00292669	protein coding	regulation of protein phosphorylation [GO:0001932], negative regulation of cAMP-dependent protein kinase activity [GO:2000480], phosphorylation [GO:0016310], regulation of cAMP-dependent protein kinase activity [GO:2000479], fatty acid metabolic process [GO:0006631], learning [GO:0007612], regulation of protein kinase activity [GO:0045859], modulation of chemical synaptic transmission [GO:0050804…	YES
ENSG00000173674	EIF1AX	-1.04656	1.02802e-08	protein coding	translational initiation [GO:0006413], translation [GO:0006412], viral process [GO:0016032]	YES
ENSG00000054793	ATP9A	-1.054	0.0424334	protein coding	phospholipid transport [GO:0015914], lipid translocation [GO:0034204], endocytosis [GO:0006897], retrograde vesicle-mediated transport, Golgi to endoplasmic reticulum [GO:0006890], phospholipid translocation [GO:0045332], negative regulation of exosomal secretion [GO:1903542], regulation of retrograde transport, endosome to Golgi [GO:1905279], regulation of endocytic recycling [GO:2001135]	YES
ENSG00000113140	SPARC	-1.07807	0.0178983	protein coding	receptor-mediated endocytosis [GO:0006898], regulation of cell morphogenesis [GO:0022604], negative regulation of angiogenesis [GO:0016525], anatomical structure development [GO:0048856], platelet degranulation [GO:0002576], extracellular matrix organization [GO:0030198], negative regulation of endothelial cell proliferation [GO:0001937], positive regulation of endothelial cell migration [GO:0010…	YES
ENSG00000197959	DNM3	-1.09011	0.00106987	protein coding	endocytosis [GO:0006897], membrane fusion [GO:0061025], filopodium assembly [GO:0046847], mitochondrial fission [GO:0000266], dynamin family protein polymerization involved in mitochondrial fission [GO:0003374], synapse assembly [GO:0007416], synaptic vesicle budding from presynaptic endocytic zone membrane [GO:0016185], receptor internalization [GO:0031623], postsynapse organization [GO:0099173]…	YES
ENSG00000161911	TREML1	-1.10411	0.0232991	protein coding	innate immune response [GO:0045087], regulation of immune response [GO:0050776], platelet activation [GO:0030168], calcium-mediated signaling [GO:0019722]	YES
ENSG00000174175	SELP	-1.10804	0.00830791	protein coding	cell adhesion [GO:0007155], positive regulation of leukocyte migration [GO:0002687], inflammatory response [GO:0006954], heterophilic cell-cell adhesion via plasma membrane cell adhesion molecules [GO:0007157], leukocyte cell-cell adhesion [GO:0007159], positive regulation of platelet activation [GO:0010572], leukocyte migration [GO:0050900], leukocyte tethering or rolling [GO:0050901], positive …	YES
ENSG00000110848	CD69	-1.12943	0.0231003	protein coding	N/A	No
ENSG00000144677	CTDSPL	-1.13838	0.0196132	protein coding	dephosphorylation [GO:0016311], protein dephosphorylation [GO:0006470], biological process [GO:0008150], negative regulation of protein phosphorylation [GO:0001933], negative regulation of G1/S transition of mitotic cell cycle [GO:2000134]	YES
ENSG00000128266	GNAZ	-1.14333	0.0315281	protein coding	G protein-coupled receptor signaling pathway [GO:0007186], signal transduction [GO:0007165], adenylate cyclase-modulating G protein-coupled receptor signaling pathway [GO:0007188], protein folding [GO:0006457], adenylate cyclase-inhibiting G protein-coupled receptor signaling pathway [GO:0007193]	YES
ENSG00000138798	EGF	-1.18881	0.0212391	protein coding	positive regulation of cell population proliferation [GO:0008284], positive regulation of endothelial cell migration [GO:0010595], positive regulation of protein kinase B signaling [GO:0051897], positive regulation of phosphatidylinositol 3-kinase signaling [GO:0014068], positive regulation of MAPK cascade [GO:0043410], positive regulation of canonical Wnt signaling pathway [GO:0090263], positive…	YES
ENSG00000259207	ITGB3	-1.24649	0.0251128	protein coding	cell adhesion [GO:0007155], integrin-mediated signaling pathway [GO:0007229], platelet aggregation [GO:0070527], positive regulation of endothelial cell migration [GO:0010595], positive regulation of vascular endothelial growth factor receptor signaling pathway [GO:0030949], positive regulation of protein phosphorylation [GO:0001934], negative regulation of low-density lipoprotein receptor activi…	YES
ENSG00000082781	ITGB5	-1.31645	0.00015323	protein coding	integrin-mediated signaling pathway [GO:0007229], cell adhesion [GO:0007155], viral process [GO:0016032], viral entry into host cell [GO:0046718], cell migration [GO:0016477], antigen processing and presentation of exogenous peptide antigen via MHC class I, TAP-dependent [GO:0002479], cell-matrix adhesion [GO:0007160], cell adhesion mediated by integrin [GO:0033627], stress fiber assembly [GO:004…	YES
ENSG00000111796	KLRB1	-1.36109	0.0308059	protein coding	regulation of immune response [GO:0050776], cell surface receptor signaling pathway [GO:0007166]	YES
ENSG00000169704	GP9	-1.36181	0.032948	protein coding	cell adhesion [GO:0007155], blood coagulation [GO:0007596], hemostasis [GO:0007599], platelet activation [GO:0030168], blood coagulation, intrinsic pathway [GO:0007597]	YES
ENSG00000120885	CLU	-1.3933	0.000272391	protein coding	positive regulation of gene expression [GO:0010628], negative regulation of amyloid fibril formation [GO:1905907], apoptotic process [GO:0006915], immune system process [GO:0002376], innate immune response [GO:0045087], regulation of complement activation [GO:0030449], complement activation, classical pathway [GO:0006958], protein stabilization [GO:0050821], regulation of apoptotic process [GO:00…	YES
ENSG00000138722	MMRN1	-1.46872	0.0241917	protein coding	blood coagulation [GO:0007596], cell adhesion [GO:0007155], platelet degranulation [GO:0002576]	YES
ENSG00000005961	ITGA2B	-1.48962	8.17899e-05	protein coding	cell adhesion [GO:0007155], integrin-mediated signaling pathway [GO:0007229], platelet degranulation [GO:0002576], extracellular matrix organization [GO:0030198], regulation of megakaryocyte differentiation [GO:0045652], positive regulation of leukocyte migration [GO:0002687], cell-matrix adhesion [GO:0007160], platelet aggregation [GO:0070527]	YES
ENSG00000047597	XK	-1.49376	0.00152234	protein coding	amino acid transport [GO:0006865], G protein-coupled receptor signaling pathway [GO:0007186]	YES
ENSG00000103184	SEC14L5	-1.64801	0.0223104	protein coding	N/A	YES
ENSG00000109272	PF4V1	-1.71482	0.0492251	protein coding	chemotaxis [GO:0006935], immune response [GO:0006955], platelet activation [GO:0030168], defense response [GO:0006952], leukocyte chemotaxis [GO:0030595], cellular response to lipopolysaccharide [GO:0071222], inflammatory response [GO:0006954], neutrophil chemotaxis [GO:0030593], chemokine-mediated signaling pathway [GO:0070098], antimicrobial humoral immune response mediated by antimicrobial pep…	YES
ENSG00000140479	PCSK6	-1.72174	0.00614748	protein coding	proteolysis [GO:0006508], protein processing [GO:0016485], glycoprotein metabolic process [GO:0009100], cornification [GO:0070268], nerve growth factor processing [GO:0032455], regulation of lipoprotein lipase activity [GO:0051004], peptide hormone processing [GO:0016486], nerve growth factor production [GO:0032902], secretion by cell [GO:0032940], zygotic determination of anterior/posterior axis…	YES
ENSG00000134548	SPX	-1.87233	0.0232991	protein coding	signal transduction [GO:0007165], long-chain fatty acid import into cell [GO:0044539], regulation of sensory perception of pain [GO:0051930], negative regulation of appetite [GO:0032099], negative regulation of heart rate [GO:0010459], positive regulation of systemic arterial blood pressure [GO:0003084], negative regulation of renal sodium excretion [GO:0035814], positive regulation of gastro-int…	YES
ENSG00000101335	MYL9	-2.00866	0.000486918	protein coding	platelet aggregation [GO:0070527], regulation of megakaryocyte differentiation [GO:0045652], muscle contraction [GO:0006936], regulation of muscle contraction [GO:0006937]	YES
ENSG00000070182	SPTB	-2.0658	0.000523485	protein coding	cytoskeleton organization [GO:0007010], actin filament capping [GO:0051693], MAPK cascade [GO:0000165], axon guidance [GO:0007411], endoplasmic reticulum to Golgi vesicle-mediated transport [GO:0006888]	YES
ENSG00000253333	RP11-497H16.8	-3.09622	0.0232519	unprocessed pseudogene	N/A	No
ENSG00000175164	ABO	-3.39831	0.00558181	protein coding	carbohydrate metabolic process [GO:0005975]	YES
ENSG00000166920	C15orf48	-3.68582	0.0349918	protein coding	proton transmembrane transport [GO:1902600], response to bacterium [GO:0009617], electron transport chain [GO:0022900]	No
ENSG00000184368	MAP7D2	-3.85574	0.000860106	protein coding	microtubule cytoskeleton organization [GO:0000226]	YES
ENSG00000213058	RP4-765C7.2	-7.54112	0.0492251	processed pseudogene	N/A	YES
ENSG00000229807	XIST	-13.2168	9.2183e-68	lncRNA	N/A	No
