# Supplementary material for: Sex-specific transcriptome differences in a middle-aged frailty cohort
Source: BMC Geriatr. 2022 Aug 9;22:651. doi: 10.1186/s12877-022-03326-7 (PMC9361278; doi:10.1186/s12877-022-03326-7)
Supplement: Supplementary file 6 — Additional file 6. Significant IPA Canonical Pathways in FRAM vs NORM. For each significant pathway, the -Log10 (p-value), Z-score, and gene associated with the respective pathway (column “Molecules”) are provided. Pathways that were uniquely identified in the FRAM vs NORM comparison group are denoted in the “Unique to FRAM vs NORM” column.“N/A” = information not available. [file 12877_2022_3326_MOESM6_ESM.xlsx]

## Sheet: Additional_file6
Ingenuity Canonical Pathways	-Log10 (p-value)	Z-score	Molecules	Unique to FRAM vs NORM
IL-15 Production	2.84	0.471	AATK, AXL, BLK, BMX, DDR2, EPHB1, EPHB2, ERBB3, FRK, IFNB1, IL6, LTK, MET, MST1R, PTK6, ROR2, TIE1, TYRO3	YES
Estrogen Biosynthesis	2.23	1.134	AKR1C1/AKR1C2, AKR1C3, CYP2D6, CYP4B1, CYP51A1, HSD17B1, HSD17B14, HSD17B3	YES
Primary Immunodeficiency Signaling	1.98	N/A	AIRE, CD40, IGHA1, IGHD, IGHG1, IGHG3, IGLL1/IGLL5, TNFRSF13C	YES
Chondroitin Sulfate Degradation (Metazoa)	1.87	-1	GM2A, HYAL1, HYAL2, HYAL3	YES
Dermatan Sulfate Degradation (Metazoa)	1.75	-1	GM2A, HYAL1, HYAL2, HYAL3	YES
Arginine Degradation I (Arginase Pathway)	1.57	N/A	ARG1, ARG2	YES
Phenylethylamine Degradation I	1.57	N/A	AOC2, AOC3	YES
Glycerol Degradation I	1.37	N/A	GK, GPD1	YES
Pyruvate Fermentation to Lactate	1.37	N/A	LDHAL6A, LDHC	YES
α-tocopherol Degradation	1.37	N/A	CYP4F12, CYP4F3	YES
Role of MAPK Signaling in the Pathogenesis of Influenza	1.34	N/A	CCL2, CXCL10, IFNB1, MAPK10, PLA2G2D, PLA2G4C, PLA2G7, PLAAT1, PLB1, PTGS2	YES
B Cell Development	1.31	N/A	CD40, HLA-DOB, HLA-DQB1, IGHD, IL7	YES
Granulocyte Adhesion and Diapedesis	6.31	N/A	CCL2, CCL20, CCL3, CCL8, CLDN23, CLDN9, CSF3R, CXCL1, CXCL10, CXCL9, CXCR2, FPR3, IL18RAP, IL1R1, IL1R2, IL1RAP, IL36A, MMP14, MMP23B, MMP25, MMP8, MMP9, NGFR, SDC1, SDC2, SDC3, SDC4, VCAM1, XCL1, XCL2	No
Hepatic Fibrosis / Hepatic Stellate Cell Activation	4.57	N/A	ACTA2, BAMBI, CCL2, CCN2, CD40, COL11A2, COL13A1, COL19A1, COL26A1, COL5A1, COL5A2, COL6A1, COL7A1, COL9A3, CXCL9, IL18RAP, IL1R1, IL1R2, IL1RAP, IL6, MET, MMP9, MYH10, MYH11, MYL9, NGFR, TGFA, TGFB2, VCAM1	No
Agranulocyte Adhesion and Diapedesis	4.42	N/A	ACTA2, AOC3, CCL2, CCL20, CCL3, CCL8, CD34, CLDN23, CLDN9, CXCL1, CXCL10, CXCL9, CXCR1, CXCR2, IL1R1, IL36A, MMP14, MMP23B, MMP25, MMP8, MMP9, MYH10, MYH11, MYL9, SDC4, VCAM1, XCL1, XCL2	No
Communication between Innate and Adaptive Immune Cells	3.49	N/A	CCL3, CD40, CD83, CD8B, CXCL10, HLA-G, IFNB1, IGHA1, IGHD, IGHE, IGHG1, IGHG3, IL36A, IL6, TNFRSF13C, TRGV9	No
Eicosanoid Signaling	2.84	0.447	AKR1C3, ALOX15, DPEP3, HPGDS, PLA2G2D, PLA2G4C, PLA2G7, PLAAT1, PLB1, PTGES, PTGS2, TBXA2R	No
Hematopoiesis from Pluripotent Stem Cells	2.67	N/A	CD8B, IGHA1, IGHD, IGHG1, IGHG3, IL6, IL7, KITLG, TRGV9	No
Role of MAPK Signaling in Inhibiting the Pathogenesis of Influenza	2.34	0	CCL2, CXCL10, IFNB1, IL6, MAPK10, NFKBIA, PLA2G2D, PLA2G4C, PLA2G7, PLAAT1, PLB1, PTGS2	No
Allograft Rejection Signaling	2.26	N/A	CD40, HLA-DOB, HLA-DQA2, HLA-DQB1, HLA-DQB2, HLA-G, IGHG1, IGHG3, TRGV9	No
Airway Inflammation in Asthma	2.23	N/A	CCL2, CCL20, ELANE, MMP9, PRG2, RNASE2, TGFB2	No
Autoimmune Thyroid Disease Signaling	2.1	N/A	CD40, HLA-DOB, HLA-DQB1, HLA-G, IGHG1, IGHG3, TRGV9, TSHR	No
Sperm Motility	2.1	1	AATK, AXL, BLK, BMX, CATSPER2, CNGA4, DDR2, EPHB1, EPHB2, ERBB3, FRK, LTK, MET, MST1R, PLA2G2D, PLA2G4C, PLA2G7, PLAAT1, PLB1, PRKG2, PTK6, ROR2, SLC9A5, TIE1, TYRO3	No
TREM1 Signaling	2.04	1.508	CASP5, CCL2, CCL3, CD40, CD83, FCGR2B, IL6, MPO, NLRP4, NLRP6, TREM1	No
Dendritic Cell Maturation	1.98	-1.606	CD40, CD83, COL11A2, DDR2, FCGR1B, FCGR2B, FCGR2C, FCGR3A/FCGR3B, FSCN3, HLA-DOB, HLA-DQB1, IFNB1, IGHG1, IGHG3, IL36A, IL6, MAPK10, NFKBIA, NGFR, PIK3R2, TRGV9	No
Axonal Guidance Signaling	1.95	N/A	ADAM11, ADAM23, ADAM32, ADAMTS1, EFNA1, EFNA5, EFNB2, EPHB1, EPHB2, GLI1, GLI3, GNG10, GNG3, ITGB4, KIF7, LIMK2, MET, MME, MMP14, MMP23B, MMP25, MMP8, MMP9, MYL9, NFATC4, NGFR, NRP1, NTN4, NTNG1, NTNG2, PAK6, PIK3R2, PLXNB3, PTCH2, RAC3, RND1, ROBO1, SDC2, SEMA3A, SEMA3B, SEMA5A, UNC5B, WNT1, WNT11, WNT16, WNT3, WNT6	No
Atherosclerosis Signaling	1.92	N/A	ALOX15, CCL2, CD40, COL11A2, F3, IL36A, IL6, LPL, MMP9, PLA2G2D, PLA2G4C, PLA2G7, PLAAT1, PLB1, TNFRSF12A, VCAM1	No
OX40 Signaling Pathway	1.87	-2	HLA-DOB, HLA-DQA2, HLA-DQB1, HLA-DQB2, HLA-G, MAPK10, NFKBIA, TNFRSF4, TRGV9	No
L-serine Degradation	1.85	N/A	SDS, SDSL	No
Role of Osteoblasts, Osteoclasts and Chondrocytes in Rheumatoid Arthritis	1.84	N/A	ALPL, DKK2, DKK3, IL18R1, IL18RAP, IL1R1, IL1R2, IL1RAP, IL36A, IL6, IL7, MAPK10, MMP14, MMP8, NAIP, NFATC4, NFKBIA, NGFR, PIK3R2, WNT1, WNT11, WNT16, WNT3, WNT6	No
Inhibition of Matrix Metalloproteases	1.82	0.447	MMP14, MMP23B, MMP25, MMP8, MMP9, SDC1, SDC2	No
Pathogenesis of Multiple Sclerosis	1.68	N/A	CCL3, CXCL10, CXCL9	No
IL-10 Signaling	1.63	N/A	ARG2, FCGR2B, FCGR2C, IL18RAP, IL1R1, IL1R2, IL1RAP, IL36A, IL6, NFKBIA	No
Airway Pathology in Chronic Obstructive Pulmonary Disease	1.58	N/A	C8G, CCL2, CCL20, CTSG, CXCL1, ELANE, FGF13, IL36A, IL6, LCN10, MMP8, MMP9, MPO, TGFB2	No
Prostanoid Biosynthesis	1.55	N/A	HPGDS, PTGES, PTGS2	No
Osteoarthritis Pathway	1.53	-2.065	ACVRL1, ALPL, CASP5, CASQ1, CXCR2, DDIT4, DDR2, GLI1, GLI3, IL18RAP, IL1R1, IL1R2, IL1RAP, ITGB4, MMP9, NAMPT, PPARG, PPARGC1A, PTCH2, PTGS2, S1PR3, SDC4, WNT16	No
IL-17A Signaling in Gastric Cells	1.49	N/A	CCL20, CXCL1, CXCL10, IL17RB, MAPK10	No
Differential Regulation of Cytokine Production in Macrophages and T Helper Cells by IL-17A and IL-17F	1.48	1	CCL2, CCL3, CXCL1, IL6	No
Complement System	1.43	0.447	C1QA, C2, C4BPA, C8G, CFH, SERPING1	No
Role of IL-17A in Arthritis	1.43	N/A	CCL2, CCL20, CXCL1, IL17RB, MAPK10, NFKBIA, PIK3R2, PTGS2	No
LXR/RXR Activation	1.36	1.732	ARG2, CCL2, CETP, CYP51A1, IL18RAP, IL1R1, IL1R2, IL1RAP, IL36A, IL6, LPL, MMP9, NGFR, PTGS2	No
Crosstalk between Dendritic Cells and Natural Killer Cells	1.33	1	ACTA2, CD209, CD40, CD83, FSCN3, HLA-G, IFNB1, IL6, KIR2DL4, KIR3DL1, TLN2	No
GP6 Signaling Pathway	1.33	0.535	COL11A2, COL13A1, COL19A1, COL26A1, COL5A1, COL5A2, COL6A1, COL7A1, COL9A3, LAMA3, LAMA5, LAMB3, LAMC3, PIK3R2	No
HOTAIR Regulatory Pathway	1.33	-1	AR, CDKN1A, H3C14, JAM2, MET, MMP14, MMP23B, MMP25, MMP8, MMP9, NFKBIA, PIK3R2, WNT1, WNT11, WNT16, WNT3, WNT6	No
