# Supplementary material for: Sex-specific transcriptome differences in a middle-aged frailty cohort
Source: BMC Geriatr. 2022 Aug 9;22:651. doi: 10.1186/s12877-022-03326-7 (PMC9361278; doi:10.1186/s12877-022-03326-7)
Supplement: Supplementary file 7 — Additional file 7. Significant IPA Canonical Pathways in FRAF vs NORF. For each significant pathway, the -Log10 (p-value), Z-score, and gene associated with the respective pathway (column “Molecules”) are provided. Pathways that were uniquely identified in the FRAF vs NORF comparison group are denoted in the “Unique to FRAF vs NORF” column. “N/A” = information not available. [file 12877_2022_3326_MOESM7_ESM.xlsx]

## Sheet: Additional_file7
Ingenuity Canonical Pathways	-Log10 (p-value)	Z-score	Molecules	Unique to FRAF vs NORF
T Helper Cell Differentiation	4.16	N/A	BCL6, FOXP3, HLA-DQA1, HLA-DQB1, HLA-DRB1, HLA-DRB5, ICOSLG/LOC102723996, IFNG, IL10, IL12B, IL13, IL18, IL23R, IL6, NGFR, TBX21, TNF, TRGV9	YES
Human Embryonic Stem Cell Pluripotency	3.11	N/A	BMP3, BMP8A, BMP8B, FGF2, FGFR1, FGFR2, FZD6, FZD7, FZD8, NTRK2, PDGFD, PDGFRA, PDGFRB, S1PR3, S1PR5, SALL4, SMAD1, SMAD7, SMO, TGFB2, WNT2B, WNT5B, WNT6, WNT8B, WNT9A	YES
Molecular Mechanisms of Cancer	2.92	N/A	ADCY1, ADCY6, ARHGEF17, ARHGEF4, AURKA, BID, BMP3, BMP8A, BMP8B, CDC25A, CDH1, CDK1, CDK11A, CDKN1A, CDKN2A, CDKN2B, DHH, DIABLO, E2F8, FOS, FZD6, FZD7, FZD8, GLI1, GNAL, GNAO1, GNAZ, HIF1A, IHH, ITGA2, ITGB5, JUN, LRP5, LRP6, MAPK10, NFKB2, NFKBIA, NFKBIB, NFKBID, NFKBIE, PAK6, PLCB1, PMAIP1, RAC3, RASD1, RASGRF1, RHOB, RND1, SMAD1, SMAD7, SMO, TGFB2, WNT2B, WNT5B, WNT6, WNT8B, WNT9A	YES
Type I Diabetes Mellitus Signaling	2.91	-3.051	BID, HLA-DQA1, HLA-DQB1, HLA-DRB1, HLA-DRB5, IFNG, IL12B, IL1B, MAPK10, NFKB2, NFKBIA, NFKBIB, NFKBID, NFKBIE, NGFR, NOS2, PRF1, PTPRN, SOCS3, TNF, TRGV9	YES
Th1 and Th2 Activation Pathway	2.88	N/A	CRLF2, CXCR4, DLL1, GFI1, HLA-DPA1, HLA-DQA1, HLA-DQA2, HLA-DQB1, HLA-DQB2, HLA-DRB1, HLA-DRB5, ICAM1, ICOSLG/LOC102723996, IFNG, IL10, IL12B, IL13, IL18, IL1RL1, IL27, IL6, JUN, mir-29, NFIL3, NOTCH3, SOCS3, TBX21, TGFBR3, TNFSF11	YES
Th1 Pathway	2.77	-2.357	DLL1, HLA-DPA1, HLA-DQA1, HLA-DQA2, HLA-DQB1, HLA-DQB2, HLA-DRB1, HLA-DRB5, ICAM1, ICOSLG/LOC102723996, IFNG, IL10, IL12B, IL18, IL27, IL6, mir-29, NFIL3, NOTCH3, SOCS3, TBX21, TNFSF11	YES
Regulation Of The Epithelial Mesenchymal Transition By Growth Factors Pathway	2.67	-3.402	CDH1, EGR1, ERBB2, ESRP2, FGF13, FGF17, FGF2, FGFR1, FGFR2, FOS, ID2, IL6, JUN, MAPK10, MET, MMP1, MMP9, NFKB2, NGFR, PARD6G, PDGFD, PDGFRA, PDGFRB, RASD1, SNAI1, TGFB2, TNF, TNFSF11, TNFSF15, TNFSF9, YAP1	YES
Th2 Pathway	2.38	-1.155	CRLF2, CXCR4, DLL1, GFI1, HLA-DPA1, HLA-DQA1, HLA-DQA2, HLA-DQB1, HLA-DQB2, HLA-DRB1, HLA-DRB5, ICAM1, ICOSLG/LOC102723996, IFNG, IL10, IL12B, IL13, IL1RL1, JUN, NOTCH3, SOCS3, TBX21, TGFBR3	YES
TNFR1 Signaling	2.29	-3.162	BID, FOS, JUN, NFKB2, NFKBIA, NFKBIB, NFKBID, NFKBIE, PAK6, TNF, TNFAIP3	YES
Regulation of the Epithelial-Mesenchymal Transition Pathway	2.28	N/A	CDH1, EGR1, ESRP2, FGF13, FGF17, FGF2, FGFR1, FGFR2, FZD6, FZD7, FZD8, HIF1A, ID2, LOX, MET, MMP9, NFKB2, NOTCH3, PARD6G, PDGFD, PDGFRB, RASD1, SMO, SNAI1, TGFB2, WNT2B, WNT5B, WNT6, WNT8B, WNT9A	YES
NF-κB Signaling	2.24	-1.732	FGFR1, FGFR2, IL18, IL1A, IL1B, IL1R2, IL1RN, IL36A, MAP3K8, NFKB2, NFKBIA, NFKBIB, NFKBID, NFKBIE, NGFR, NTRK2, PDGFRA, PDGFRB, PELI1, RASD1, RELB, TGFBR3, TNF, TNFAIP3, TNFRSF11A, TNFRSF17, TNFSF11, TRGV9	YES
IL-23 Signaling Pathway	2.1	-1.265	FOXP3, HIF1A, IL12B, IL1B, IL23R, NFKB2, NFKBIA, SOCS3, TNF, TNFSF11	YES
4-1BB Signaling in T Lymphocytes	2.02	-2	JUN, MAPK10, NFKB2, NFKBIA, NFKBIB, NFKBID, NFKBIE, TNFSF9	YES
CD27 Signaling in Lymphocytes	2.02	-0.816	BID, CD27, FOS, JUN, MAP3K8, MAPK10, NFKB2, NFKBIA, NFKBIB, NFKBID, NFKBIE	YES
Bladder Cancer Signaling	2	N/A	CDH1, CDKN1A, CDKN2A, CXCL8, ERBB2, FGF13, FGF17, FGF2, MMP1, MMP19, MMP23B, MMP25, MMP28, MMP9, RASD1, THBS1, VEGFA	YES
PCP pathway	1.95	0.577	FZD6, FZD7, FZD8, JUN, JUNB, MAPK10, SMO, WNT2B, WNT5B, WNT6, WNT8B, WNT9A	YES
IL-12 Signaling and Production in Macrophages	1.85	N/A	ALOX15, APOA1, CEBPB, CLU, FOS, IFNA5, IFNG, IL10, IL12B, IL18, IL23R, JUN, MAP3K8, MAPK10, MST1R, NFKB2, NFKBIB, NOS2, PPARG, TGFB2, TNF	YES
IL-1 Signaling	1.84	-3	ADCY1, ADCY6, FOS, GNAL, GNAO1, GNAZ, GNB3, GNG3, IL1A, JUN, MAPK10, NFKB2, NFKBIA, NFKBIB, NFKBID, NFKBIE	YES
CD40 Signaling	1.74	0	FOS, ICAM1, JUN, MAPK10, NFKB2, NFKBIA, NFKBIB, NFKBID, NFKBIE, PTGS1, PTGS2, TNFAIP3	YES
T Cell Exhaustion Signaling Pathway	1.69	-1.807	BCL6, FOS, HLA-DPA1, HLA-DQA1, HLA-DQA2, HLA-DQB1, HLA-DQB2, HLA-DRB1, HLA-DRB5, IFNA5, IFNG, IL10, IL12B, IL6, JUN, LAG3, MAPK10, PDCD1, PPM1J, PRDM1, RASD1, TBX21, TGFBR3, TRGV9, VEGFA	YES
Amyotrophic Lateral Sclerosis Signaling	1.68	-1.732	BID, CACNA1C, CAPN11, CAPN8, GRIA3, GRIK3, GRIK5, GRIN2D, GRIN3A, GRINA, IGF1, NEFH, NEFL, NEFM, SLC1A2, VEGFA	YES
MSP-RON Signaling Pathway	1.67	N/A	ACTA1, CCL2, F11, F12, IFNG, IL12B, IL3RA, KLK14, MST1R, NOS2, TNF	YES
Antigen Presentation Pathway	1.58	N/A	HLA-DPA1, HLA-DQA1, HLA-DQA2, HLA-DQB1, HLA-DQB2, HLA-DRB1, HLA-DRB5, IFNG	YES
Tetrahydrobiopterin Biosynthesis I	1.58	N/A	GCH1, SPR	YES
Tetrahydrobiopterin Biosynthesis II	1.58	N/A	GCH1, SPR	YES
Induction of Apoptosis by HIV1	1.57	-0.905	BID, CXCR4, DIABLO, MAPK10, NFKB2, NFKBIA, NFKBIB, NFKBID, NFKBIE, NGFR, TNF	YES
Glutathione-mediated Detoxification	1.55	0.816	ANPEP, GGH, GSTM4, GSTM5, GSTO2, MGST1	YES
FAT10 Cancer Signaling Pathway	1.53	-2.333	CXCR4, IFNG, IL6, NFKB2, NFKBIA, NGFR, TGFB2, TGFBR3, TNF	YES
Th17 Activation Pathway	1.38	-2.138	AHR, CCL20, FOXP3, HIF1A, IFNG, IL10, IL12B, IL1B, IL23R, IL6, NFKB2, PTGER4, SOCS3, TRGV9	YES
IL-17A Signaling in Airway Cells	1.34	-0.333	CCL20, CXCL1, CXCL3, CXCL5, IL6, MAPK10, NFKB2, NFKBIA, NFKBIB, NFKBID, NFKBIE	YES
Granulocyte Adhesion and Diapedesis	11.4	N/A	C5AR1, CCL2, CCL20, CCL3, CCL3L3, CCL4, CCL4L1/CCL4L2, CCL5, CLDN5, CLDN7, CLDN9, CXCL1, CXCL10, CXCL11, CXCL16, CXCL2, CXCL3, CXCL5, CXCL8, CXCR2, CXCR4, FPR1, FPR2, FPR3, HRH1, ICAM1, IL18, IL1A, IL1B, IL1R2, IL1RL1, IL1RN, IL36A, MMP1, MMP19, MMP23B, MMP25, MMP28, MMP9, NGFR, SDC1, SDC2, SDC4, TNF, VCAM1, XCL1	N/A
Agranulocyte Adhesion and Diapedesis	9.65	N/A	ACTA1, C5AR1, CCL2, CCL20, CCL3, CCL3L3, CCL4, CCL4L1/CCL4L2, CCL5, CLDN5, CLDN7, CLDN9, CXCL1, CXCL10, CXCL11, CXCL16, CXCL2, CXCL3, CXCL5, CXCL8, CXCR1, CXCR2, CXCR4, FN1, HRH1, ICAM1, IL18, IL1A, IL1B, IL1RN, IL36A, ITGA2, MADCAM1, MMP1, MMP19, MMP23B, MMP25, MMP28, MMP9, MYH10, MYH7B, MYL9, SDC4, TNF, VCAM1, XCL1	N/A
Hepatic Fibrosis / Hepatic Stellate Cell Activation	8.62	N/A	A2M, CCL2, CCL5, CCN2, COL10A1, COL13A1, COL23A1, COL25A1, COL26A1, COL27A1, COL28A1, COL4A4, CXCL3, CXCL8, EDN1, FGF2, FGFR1, FGFR2, FN1, ICAM1, IFNG, IGF1, IGFBP3, IL10, IL1A, IL1B, IL1R2, IL1RL1, IL6, MET, MMP1, MMP9, MYH10, MYH7B, MYL9, NFKB2, NGFR, PDGFD, PDGFRA, PDGFRB, SMAD7, TGFB2, TNF, VCAM1, VEGFA	N/A
Airway Pathology in Chronic Obstructive Pulmonary Disease	8.42	N/A	C8G, CCL2, CCL20, CLCF1, CXCL1, CXCL3, CXCL8, FGF13, FGF17, FGF2, IFNG, IL12B, IL13, IL18, IL1A, IL1B, IL36A, IL6, LCN10, LCN12, LCN8, LIF, MMP1, MMP9, OSM, PRF1, PRTN3, PTGDS, TGFB2, TNF, TNFSF11, TNFSF15, TNFSF9	N/A
Differential Regulation of Cytokine Production in Macrophages and T Helper Cells by IL-17A and IL-17F	6.96	-3.317	CCL2, CCL3, CCL4, CCL5, CXCL1, IL10, IL12B, IL13, IL1B, IL6, TNF	N/A
Hepatic Fibrosis Signaling Pathway	6.79	-2.032	CACNA1C, CCL2, CCL3, CCL5, CCN2, CEBPB, COL10A1, CXCL8, EDN1, FGF2, FGFR1, FOS, FTH1, FZD6, FZD7, FZD8, GLI1, GLI3, HIF1A, ICAM1, IL18, IL1A, IL1B, IL1R2, IL1RL1, IL1RN, IL36A, IRS2, ITGA2, ITGB5, JUN, KLF9, LRP5, LRP6, MAPK10, MMP1, MYL9, MYLK3, NFKB2, NFKBIA, NFKBIB, NFKBID, NFKBIE, NGFR, PDGFD, PDGFRA, PDGFRB, PPARG, RAC3, RASD1, RHOB, RND1, SMAD7, SMO, SNAI1, SOD2, SUCNR1, TGFB2, TGFBR3, TNF,…	N/A
Differential Regulation of Cytokine Production in Intestinal Epithelial Cells by IL-17A and IL-17F	6.51	-3.464	CCL2, CCL3, CCL4, CCL5, CXCL1, IFNG, IL10, IL12B, IL13, IL1A, IL1B, TNF	N/A
Communication between Innate and Adaptive Immune Cells	6.39	N/A	CCL3, CCL3L3, CCL4, CCL5, CD83, CXCL10, CXCL8, HLA-DRB1, HLA-DRB5, IFNA5, IFNG, IGHA1, IGHG2, IGHG3, IL10, IL12B, IL18, IL1A, IL1B, IL1RN, IL36A, IL6, TNF, TNFRSF17, TRGV9	N/A
Role of Hypercytokinemia/hyperchemokinemia in the Pathogenesis of Influenza	5.94	-4.379	AREG, CCL2, CCL3, CCL4, CCL5, CXCL10, CXCL3, CXCL8, IFNA5, IFNG, IFNL1, IL10, IL12B, IL13, IL18, IL1A, IL1B, IL1RN, IL36A, IL6, NFKB2, NLRP3, TNF	N/A
Role of Macrophages, Fibroblasts and Endothelial Cells in Rheumatoid Arthritis	5.87	N/A	APC2, C5AR1, CCL2, CCL5, CEBPB, CEBPD, CEBPE, CXCL8, DKK2, FCGR3A/FCGR3B, FGF2, FN1, FOS, FZD6, FZD7, FZD8, GNAO1, ICAM1, IGHG2, IGHG3, IL10, IL18, IL1A, IL1B, IL1R2, IL1RL1, IL1RN, IL36A, IL6, JUN, LRP5, LRP6, MMP1, NFKBIA, NFKBIB, NFKBID, NFKBIE, NGFR, NOS2, OSM, PDGFD, PLCB1, PRSS2, RASD1, SFRP5, SMO, SOCS3, TNF, TNFSF11, VCAM1, VEGFA, WNT2B, WNT5B, WNT6, WNT8B, WNT9A	N/A
Role of Osteoblasts, Osteoclasts and Chondrocytes in Rheumatoid Arthritis	5.63	N/A	ALPL, APC2, BGLAP, BMP3, BMP8A, BMP8B, DKK2, FOS, FZD6, FZD7, FZD8, IFNG, IGF1, IL10, IL18, IL1A, IL1B, IL1R2, IL1RL1, IL1RN, IL36A, IL6, JUN, LRP5, LRP6, MAPK10, MMP1, NFKBIA, NFKBIB, NFKBID, NFKBIE, NGFR, SFRP5, SMAD1, SMO, TNF, TNFRSF11A, TNFSF11, WNT2B, WNT5B, WNT6, WNT8B, WNT9A	N/A
IL-17A Signaling in Fibroblasts	5.55	N/A	CCL2, CEBPB, CEBPD, CXCL5, FOS, IL6, JUN, MMP1, NFKB2, NFKBIA, NFKBIB, NFKBID, NFKBIE, NFKBIZ	N/A
Atherosclerosis Signaling	5.35	N/A	ALOX12B, ALOX15, ALOX15B, APOA1, CCL2, CLU, COL10A1, CXCL8, CXCR4, F3, ICAM1, IFNG, IL18, IL1A, IL1B, IL1RN, IL36A, IL6, LPL, MMP1, MMP9, MSR1, NFKB2, PDGFD, PLA2G2C, PLA2G4C, PLAAT2, TNF, VCAM1	N/A
Osteoarthritis Pathway	4.72	-1.521	ALPL, BGLAP, C1QTNF4, CASQ1, CEBPB, COL10A1, CXCL8, CXCR2, DDIT4, FGF2, FGFR1, FN1, FZD6, FZD7, FZD8, GLI1, GLI3, HES1, HIF1A, HTRA1, IHH, IL1B, IL1R2, IL1RL1, ITGA2, ITGB5, MMP1, MMP9, NAMPT, NFKB2, NOS2, PPARG, PTGS2, S1PR3, SDC4, SMAD1, SMAD7, SMO, TNF, VEGFA, WNT8B	N/A
Graft-versus-Host Disease Signaling	4.39	N/A	HLA-DQA1, HLA-DQB1, HLA-DRB1, HLA-DRB5, IFNG, IL18, IL1A, IL1B, IL1RN, IL36A, IL6, PRF1, TNF, TRGV9	N/A
Role of IL-17A in Arthritis	4.39	N/A	CCL2, CCL20, CCL5, CXCL1, CXCL3, CXCL5, CXCL8, MAPK10, MMP1, NFKB2, NFKBIA, NFKBIB, NFKBID, NFKBIE, NOS2, PTGS2	N/A
Role of MAPK Signaling in Inhibiting the Pathogenesis of Influenza	4.35	-1.147	CCL2, CCL5, CXCL10, CXCL8, IFNG, IL1B, IL6, JUN, MAPK10, NFKB2, NFKBIA, NFKBIB, NFKBID, NFKBIE, PLA2G2C, PLA2G4C, PLAAT2, PTGS2, TNF	N/A
Tumor Microenvironment Pathway	4.24	-3.773	CCL2, CSPG4, CXCL8, CXCR4, FGF13, FGF17, FGF2, FN1, FOS, HIF1A, ICAM1, IDO2, IGF1, IL10, IL13, IL1B, IL6, JUN, MMP1, MMP19, MMP23B, MMP25, MMP28, MMP9, NFKB2, NOS2, OSM, PDGFD, PLAU, PTGS2, RASD1, TGFB2, TNF, VEGFA	N/A
Role of Cytokines in Mediating Communication between Immune Cells	4.1	N/A	CXCL8, IFNA5, IFNG, IFNL1, IL10, IL12B, IL13, IL18, IL1A, IL1B, IL1RN, IL27, IL36A, IL6, TNF	N/A
IL-10 Signaling	4.07	N/A	FOS, IL10, IL18, IL1A, IL1B, IL1R2, IL1RL1, IL1RN, IL36A, IL6, JUN, NFKB2, NFKBIA, NFKBIB, NFKBID, NFKBIE, SOCS3, TNF	N/A
IL-17A Signaling in Gastric Cells	4.07	-2.449	CCL20, CCL5, CXCL1, CXCL10, CXCL11, CXCL8, FOS, JUN, MAPK10, TNF	N/A
Erythropoietin Signaling Pathway	4.06	0.707	CLCF1, CXCL8, FOS, HBA1/HBA2, HBB, HBD, HBQ1, HIF1A, IFNG, IL12B, IL13, IL18, IL1A, IL1B, IL36A, IL6, IRS2, JUN, LIF, NFKB2, NFKBIA, NFKBIB, NFKBID, NFKBIE, OSM, RAC3, RASD1, TGFB2, TNF, TNFSF11, TNFSF15, TNFSF9	N/A
PPAR Signaling	4.06	2.985	FOS, IL18, IL1A, IL1B, IL1R2, IL1RL1, IL1RN, IL36A, JUN, NFKB2, NFKBIA, NFKBIB, NFKBID, NFKBIE, NGFR, NR1H3, PDGFD, PDGFRA, PDGFRB, PPARG, PTGS2, RASD1, TNF	N/A
Altered T Cell and B Cell Signaling in Rheumatoid Arthritis	4.03	N/A	HLA-DQA1, HLA-DQB1, HLA-DRB1, HLA-DRB5, IFNG, IL10, IL12B, IL18, IL1A, IL1B, IL1RN, IL36A, IL6, NFKB2, PRTN3, RELB, TNF, TNFRSF17, TNFSF11, TRGV9	N/A
Allograft Rejection Signaling	3.92	N/A	HLA-DPA1, HLA-DQA1, HLA-DQA2, HLA-DQB1, HLA-DQB2, HLA-DRB1, HLA-DRB5, IFNG, IGHG2, IGHG3, IL10, PRF1, TNF, TRGV9	N/A
Airway Inflammation in Asthma	3.91	N/A	CCL2, CCL20, CXCL8, IFNG, IL10, IL12B, IL13, MMP9, OSM, RNASE3, TGFB2	N/A
OX40 Signaling Pathway	3.8	0	HLA-DPA1, HLA-DQA1, HLA-DQA2, HLA-DQB1, HLA-DQB2, HLA-DRB1, HLA-DRB5, JUN, MAPK10, NFKB2, NFKBIA, NFKBIB, NFKBID, NFKBIE, TRGV9	N/A
STAT3 Pathway	3.71	-1.213	CDC25A, CDKN1A, CXCR1, CXCR2, FGF2, FGFR1, FGFR2, IGF1, IL17RE, IL1A, IL1B, IL1R2, IL1RL1, IL3RA, IL5RA, IL9R, MAPK10, NGFR, NTRK2, PDGFRA, PDGFRB, RASD1, SOCS3, TGFB2, TGFBR3, TNFRSF11A, VEGFA	N/A
HMGB1 Signaling	3.68	-2.985	CCL2, CLCF1, CXCL8, FOS, ICAM1, IFNG, IL12B, IL13, IL18, IL1A, IL1B, IL36A, IL6, JUN, LIF, MAPK10, NFKB2, NGFR, OSM, PLAT, RAC3, RASD1, RHOB, RND1, TGFB2, TNF, TNFSF11, TNFSF15, TNFSF9, VCAM1	N/A
IL-17 Signaling	3.68	-3.656	CCL2, CCL20, CEBPB, CLCF1, CXCL1, CXCL3, CXCL5, CXCL8, FOS, IFNG, IL12B, IL13, IL17RE, IL18, IL1A, IL1B, IL36A, IL6, JUN, LIF, MAPK10, mir-23, MMP9, NOS2, OSM, PTGS2, RASD1, TGFB2, TNF, TNFSF11, TNFSF15, TNFSF9, VEGFA	N/A
Role of Pattern Recognition Receptors in Recognition of Bacteria and Viruses	3.61	-2.714	C3, C3AR1, C5AR1, CCL5, CLCF1, CXCL8, IFNA5, IFNG, IL10, IL12B, IL13, IL18, IL1A, IL1B, IL36A, IL6, LIF, MAPK10, NFKB2, NLRP3, OSM, PTX3, RIPK2, TGFB2, TNF, TNFSF11, TNFSF15, TNFSF9	N/A
Dendritic Cell Maturation	3.57	-3.651	CD83, COL10A1, FCGR3A/FCGR3B, FSCN3, HLA-DQA1, HLA-DQB1, HLA-DRB1, HLA-DRB5, ICAM1, IFNA5, IGHG2, IGHG3, IL10, IL12B, IL18, IL1A, IL1B, IL1RN, IL36A, IL6, MAPK10, NFKB2, NFKBIA, NFKBIB, NFKBID, NFKBIE, NGFR, PLCB1, RELB, TNF, TREM2, TRGV9	N/A
TREM1 Signaling	3.56	-3.638	CCL2, CCL3, CD83, CXCL3, CXCL8, ICAM1, IL10, IL18, IL1B, IL1RL1, IL6, NFKB2, NLRP2, NLRP3, NLRP4, TNF, TREM1	N/A
MSP-RON Signaling In Macrophages Pathway	3.54	1.46	F11, F12, FOS, HLA-DPA1, HLA-DQA1, HLA-DQA2, HLA-DQB1, HLA-DQB2, HLA-DRB1, HLA-DRB5, IFNG, IL10, IL12B, JUN, KLK14, MST1R, NFKB2, NFKBIZ, NOS2, PTGS2, RASD1, SOCS3, TNF	N/A
CREB Signaling in Neurons	3.44	-3.533	ADCY1, ADCY6, ADGRB2, ADGRF3, ADGRG1, ADGRG3, ADORA2A, ADRA2B, C3AR1, C5AR1, CACNA1C, CACNA2D2, CACNG8, CCRL2, CELSR2, CHRM4, CXCR1, F2R, FFAR1, FFAR2, FGF2, FGFR1, FGFR2, FPR1, FPR2, FPR3, FZD6, FZD7, FZD8, GLP1R, GNAL, GNAO1, GNAZ, GNB3, GNG3, GPR146, GPR15, GPR156, GPR20, GPR82, GPR84, GPR85, GPR88, GPRC5D, GRIA3, GRIK3, GRIK5, GRIN2D, GRPR, HCAR2, HCAR3, HRH1, HTR6, IGF1, LPAR4, NGFR, NMUR1, …	N/A
IL-6 Signaling	3.42	-3.674	A2M, CEBPB, CXCL8, FOS, IL18, IL1A, IL1B, IL1R2, IL1RL1, IL1RN, IL36A, IL6, JUN, MAPK10, NFKB2, NFKBIA, NFKBIB, NFKBID, NFKBIE, NGFR, RASD1, SOCS3, TNF, TNFAIP6, VEGFA	N/A
Hepatic Cholestasis	3.3	N/A	ADCY1, ADCY6, CLCF1, CXCL8, CYP27A1, IFNG, IL12B, IL13, IL18, IL1A, IL1B, IL1R2, IL1RL1, IL1RN, IL36A, IL6, JUN, LIF, MAPK10, NFKB2, NFKBIA, NFKBIB, NFKBID, NFKBIE, NGFR, NR1H3, OSM, TGFB2, TNF, TNFSF11, TNFSF15, TNFSF9	N/A
Colorectal Cancer Metastasis Signaling	3.14	-2.263	ADCY1, ADCY6, BIRC5, CDH1, DCC, FOS, FZD6, FZD7, FZD8, GNB3, GNG3, IFNG, IL6, JUN, LRP5, LRP6, MAPK10, MMP1, MMP19, MMP23B, MMP25, MMP28, MMP9, NFKB2, NOS2, PTGER4, PTGS2, RAC3, RASD1, RHOB, RND1, SMO, TGFB2, TNF, VEGFA, WNT2B, WNT5B, WNT6, WNT8B, WNT9A	N/A
Crosstalk between Dendritic Cells and Natural Killer Cells	3.14	-3.742	ACTA1, CD69, CD83, FSCN3, HLA-DRB1, HLA-DRB5, IFNA5, IFNG, IL12B, IL18, IL3RA, IL6, KIR3DL1, KIR3DL2, NECTIN2, NFKB2, PRF1, TNF, TREM2	N/A
Pathogenesis of Multiple Sclerosis	3.12	N/A	CCL3, CCL4, CCL5, CXCL10, CXCL11	N/A
Basal Cell Carcinoma Signaling	3.07	0.905	APC2, BMP3, BMP8A, BMP8B, FZD6, FZD7, FZD8, GLI1, GLI3, KIF7, SMO, WNT2B, WNT5B, WNT6, WNT8B, WNT9A	N/A
VDR/RXR Activation	3.04	-1.897	BGLAP, CCL5, CDKN1A, CEBPB, COL13A1, CXCL10, CYP24A1, GADD45A, HES1, HOXA10, IFNG, IGFBP3, IL1RL1, LRP5, MXD1, TGFB2, TNFSF11	N/A
TNFR2 Signaling	2.92	-2.646	FOS, JUN, NFKB2, NFKBIA, NFKBIB, NFKBID, NFKBIE, TNF, TNFAIP3	N/A
Autoimmune Thyroid Disease Signaling	2.78	N/A	HLA-DQA1, HLA-DQB1, HLA-DRB1, HLA-DRB5, IGHG2, IGHG3, IL10, PRF1, TPO, TRGV9, TSHR	N/A
MIF Regulation of Innate Immunity	2.78	-2.714	FOS, JUN, MAPK10, NFKB2, NFKBIA, NFKBIB, NFKBID, NFKBIE, NOS2, PLA2G4C, PTGS2	N/A
Axonal Guidance Signaling	2.77	N/A	ABLIM3, ADAM11, ADAM33, ADAMTS1, ADAMTS13, ADAMTS2, BCAR1, BMP3, BMP8A, BMP8B, CXCR4, DCC, EFNA1, EFNA5, ERBB2, FZD6, FZD7, FZD8, GDF7, GLI1, GLI3, GNAL, GNAO1, GNAZ, GNB3, GNG3, IGF1, ITGA2, ITGB5, KEL, KIF7, LIMK2, MET, MME, MMP1, MMP23B, MMP25, MMP28, MMP9, MYL9, NGFR, NTN4, NTN5, NTNG2, NTRK2, PAK6, PDGFD, PLCB1, PLXNB3, RAC3, RASD1, RND1, ROBO1, SDC2, SEMA3A, SEMA3D, SEMA4G, SMO, SRGAP1, TUB…	N/A
Breast Cancer Regulation by Stathmin1	2.61	-2.982	ADGRB2, ADGRF3, ADGRG1, ADGRG3, ADORA2A, ADRA2B, ARHGEF17, ARHGEF4, AURKA, C3AR1, C5AR1, CCRL2, CDK1, CELSR2, CHRM4, CXCR1, E2F8, F2R, FFAR1, FFAR2, FGF2, FPR1, FPR2, FPR3, FZD6, FZD7, FZD8, GLP1R, GNB3, GNG3, GPR146, GPR15, GPR156, GPR20, GPR82, GPR84, GPR85, GPR88, GPRC5D, GRPR, HCAR2, HCAR3, HIF1A, HRH1, HTR6, IGF1, JUN, LPAR4, mir-101, MMP9, NFKB2, NMUR1, OXGR1, OXTR, P2RY12, P2RY4, P2RY6, PL…	N/A
LXR/RXR Activation	2.58	2.982	APOA1, C3, CCL2, CLU, IL18, IL1A, IL1B, IL1R2, IL1RL1, IL1RN, IL36A, IL6, LPL, MMP9, MSR1, NFKB2, NGFR, NOS2, NR1H3, PTGS2, SCD, TNF	N/A
Relaxin Signaling	2.4	-1.5	ADCY1, ADCY6, FOS, GNAL, GNAO1, GNAZ, GNB3, GNG3, GUCY2C, GUCY2D, JUN, MMP9, NFKB2, NFKBIA, NFKBIB, NFKBID, NFKBIE, NOS2, PDE2A, PDE4B, PDE6H, RLN1, SMPDL3A, SMPDL3B, VEGFA	N/A
Polyamine Regulation in Colon Cancer	2.33	N/A	AZIN1, MXD1, OAZ3, PPARG, PSMA8, PSMB11, SAT1	N/A
Antioxidant Action of Vitamin C	2.32	1.897	GSTO2, MAPK10, NFKB2, NFKBIA, NFKBIB, NFKBID, NFKBIE, PLA2G2C, PLA2G4C, PLAAT2, PLCB1, PLD5, SLC23A1, SLC23A3, SLC2A14, SLC2A5, TNF, TXNDC2, TXNRD3	N/A
Coagulation System	2.31	-1	A2M, F11, F12, F2R, F3, PLAT, PLAU, PLAUR, VWF	N/A
Neuroinflammation Signaling Pathway	2.27	-3.569	BIRC5, CCL2, CCL3, CCL5, CXCL10, CXCL8, FOS, GABRB2, GABRR2, GRIN2D, GRIN3A, GRINA, HLA-DQA1, HLA-DQB1, HLA-DRB1, HLA-DRB5, ICAM1, IFNA5, IFNG, IL10, IL12B, IL18, IL1B, IL6, JUN, MAPK10, MAPT, MMP9, NFKB2, NLRP3, NOS2, PLA2G4C, PTGS2, S100B, SLC1A2, SLC6A13, SOD2, TGFB2, TGFBR3, TNF, TREM2, VCAM1	N/A
Regulation Of The Epithelial Mesenchymal Transition In Development Pathway	2.27	0.5	CDH1, FZD6, FZD7, FZD8, GLI1, GLI3, HIF1A, LOX, NFKB2, SMO, SNAI1, WNT2B, WNT5B, WNT6, WNT8B, WNT9A	N/A
Hematopoiesis from Pluripotent Stem Cells	2.25	N/A	CXCL8, IGHA1, IGHG2, IGHG3, IL10, IL12B, IL1A, IL6, LIF, TRGV9	N/A
Role of IL-17F in Allergic Inflammatory Airway Diseases	2.25	-2.828	CCL2, CCL4, CXCL1, CXCL10, CXCL5, CXCL8, IGF1, IL1B, IL6, NFKB2	N/A
Serotonin Receptor Signaling	2.25	N/A	ADCY1, ADCY6, GCH1, HTR3A, HTR6, IL4I1, MAOB, SLC18A1, SLC18A2, SPR	N/A
Cardiac Hypertrophy Signaling (Enhanced)	2.19	-4.106	ADCY1, ADCY6, ADRA2B, CACNA1C, CLCF1, CXCL8, CXCR1, CXCR2, EDN1, FGF13, FGF17, FGF2, FGFR1, FGFR2, FZD6, FZD7, FZD8, GNB3, IFNG, IGF1, IL12B, IL13, IL17RE, IL18, IL1A, IL1B, IL1R2, IL1RL1, IL36A, IL3RA, IL5RA, IL6, IL9R, ITGA2, ITGB5, JUN, LIF, MAP3K8, MAPK10, MEF2B, NFKB2, NGFR, OSM, PDE2A, PDE4B, PDE6H, PLCB1, PTGS2, RASD1, RYR2, SMO, SMPDL3A, SMPDL3B, TGFB2, TGFBR3, TNF, TNFSF11, TNFSF15, TNFS…	N/A
Eicosanoid Signaling	2.13	N/A	ALOX12B, ALOX15, ALOX15B, DPEP3, FPR2, PLA2G2C, PLA2G4C, PLAAT2, PTGDS, PTGER4, PTGES, PTGS1, PTGS2	N/A
G-Protein Coupled Receptor Signaling	2.1	N/A	ADCY1, ADCY6, ADORA2A, ADRA2B, CHRM4, CXCR2, DUSP1, DUSP4, FPR1, FPR2, GLP1R, GNAL, GNAO1, HCAR2, HCAR3, HRH1, HTR6, MAP3K8, NFKB2, NFKBIA, NFKBIB, NFKBID, NFKBIE, P2RY12, PDE2A, PDE4B, PDE6H, PLCB1, PTGER4, RAP1GAP, RASD1, RGS2, RGS7, RXFP4, S1PR3, SMPDL3A, SMPDL3B, VIPR2, XCR1	N/A
Role of IL-17A in Psoriasis	2.1	-2.236	CCL20, CXCL1, CXCL3, CXCL5, CXCL8	N/A
Inhibition of Matrix Metalloproteases	2.06	1.134	A2M, MMP1, MMP19, MMP23B, MMP25, MMP28, MMP9, SDC1, SDC2	N/A
Gustation Pathway	1.96	N/A	ADCY1, ADCY6, ASIC1, CACNA1C, CACNA2D2, CACNG8, GNB3, P2RX4, P2RY12, P2RY4, P2RY6, PDE2A, PDE4B, PDE6H, PKD1L3, PKD2L1, SCNN1B, SMPDL3A, SMPDL3B, TAS1R1, TAS2R10, TAS2R4, TAS2R43, TAS2R8	N/A
ILK Signaling	1.95	-2.294	ACTA1, CDH1, DSP, FERMT2, FN1, FOS, HIF1A, IRS2, ITGB5, ITGB8, JUN, MAPK10, MMP9, MUC1, MYH10, MYH7B, MYL9, NFKB2, NOS2, PPM1J, PTGS2, RAC3, RHOB, RND1, SNAI1, TMSB4Y, TNF, VEGFA	N/A
Prostanoid Biosynthesis	1.95	-2	PTGDS, PTGES, PTGS1, PTGS2	N/A
April Mediated Signaling	1.91	0.333	FOS, JUN, MAPK10, NFKB2, NFKBIA, NFKBIB, NFKBID, NFKBIE, TNFRSF17	N/A
Acute Phase Response Signaling	1.89	-2.132	A2M, APOA1, C2, C3, CEBPB, FN1, FOS, IL18, IL1A, IL1B, IL1RN, IL36A, IL6, JUN, NFKB2, NFKBIA, NFKBIB, NFKBID, NFKBIE, NGFR, OSM, RASD1, RBP5, SOCS3, SOD2, TNF, VWF	N/A
Role of PKR in Interferon Induction and Antiviral Response	1.86	-2.183	ATF3, BID, FOS, HSPA2, IFNG, IL18, IL1B, JUN, MAPK10, MSR1, NFKB2, NFKBIA, NFKBIB, NFKBID, NFKBIE, PDGFD, PDGFRB, SCARA5, TNF	N/A
B Cell Activating Factor Signaling	1.84	-1	FOS, JUN, MAPK10, NFKB2, NFKBIA, NFKBIB, NFKBID, NFKBIE, TNFRSF17	N/A
HOTAIR Regulatory Pathway	1.83	0.209	AR, CDH1, CDKN1A, ERBB2, H3C14, ICAM1, JAM2, let-7, MET, mir-130, mir-29, MMP1, MMP19, MMP23B, MMP25, MMP28, MMP9, NFKB2, NFKBIA, WNT2B, WNT5B, WNT6, WNT8B, WNT9A	N/A
cAMP-mediated signaling	1.75	-2.694	ADCY1, ADCY6, ADORA2A, ADRA2B, AKAP6, CHRM4, CXCR2, DUSP1, DUSP4, FPR1, FPR2, GLP1R, GNAL, GNAO1, HCAR2, HCAR3, HTR6, P2RY12, PDE2A, PDE4B, PDE6H, PKIB, PTGER4, RAP1GAP, RGS2, RGS7, RXFP4, S1PR3, SMPDL3A, SMPDL3B, VIPR2, XCR1	N/A
iNOS Signaling	1.64	-3	FOS, IFNG, JUN, NFKB2, NFKBIA, NFKBIB, NFKBID, NFKBIE, NOS2	N/A
Toll-like Receptor Signaling	1.58	-1.667	FOS, IL12B, IL18, IL1A, IL1B, IL1RL1, IL1RN, IL36A, JUN, NFKB2, NFKBIA, TNF, TNFAIP3	N/A
Activation of IRF by Cytosolic Pattern Recognition Receptors	1.52	-0.905	IFNA5, IL10, IL6, JUN, MAPK10, NFKB2, NFKBIA, NFKBIB, NFKBID, NFKBIE, TNF	N/A
Inhibition of Angiogenesis by TSP1	1.52	-1.342	JUN, MAPK10, MMP9, SDC1, SDC2, THBS1, VEGFA	N/A
Glucocorticoid Receptor Signaling	1.46	N/A	A2M, AR, BGLAP, CAV1, CCL2, CCL3, CCL5, CDKN1A, CDKN1C, CXCL3, CXCL8, CXCR1, CXCR2, DUSP1, FOS, HSPA2, ICAM1, IFNA5, IFNG, IGF1, IL10, IL13, IL17RE, IL1A, IL1B, IL1R2, IL1RL1, IL1RN, IL3RA, IL5RA, IL6, IL9R, JUN, KRT23, KRT74, KRT80, KRT86, MAPK10, MMP1, MMP9, NFKBIA, NFKBIB, NFKBID, NFKBIE, NOS2, PLA2G4C, PLAU, PPARG, PTGS2, RASD1, SGK1, SLPI, TGFB2, TNF, TSC22D3, VCAM1	N/A
Inflammasome pathway	1.42	-1.342	AIM2, IL18, IL1B, NFKB2, NLRP3	N/A
Glutamate Receptor Signaling	1.4	-1.633	GNB3, GRIA3, GRIK3, GRIK5, GRIN2D, GRIN3A, GRINA, SLC17A1, SLC1A2, SLC1A7	N/A
MIF-mediated Glucocorticoid Regulation	1.39	-1.89	NFKB2, NFKBIA, NFKBIB, NFKBID, NFKBIE, PLA2G4C, PTGS2	N/A
Iron homeostasis signaling pathway	1.33	N/A	ALAS2, ATP6V0C, BMP3, BMP8A, BMP8B, ERFE, FTH1, HBA1/HBA2, HBB, HBD, HBQ1, HEPH, HIF1A, IL6, PDGFRA, PDGFRB, SMAD1, STEAP3, TFR2	N/A
Adrenomedullin signaling pathway	1.32	-3.266	ADCY1, ADCY6, ADM, C3, CEBPB, FOS, GUCY2C, GUCY2D, HIF1A, IL18, IL1A, IL1B, IL1RN, IL36A, KCNN3, MAPK10, MATK, MYLK3, NFKB2, PLCB1, PPARG, PRKG2, RAMP3, RASD1, SHC2, TNF	N/A
Acetate Conversion to Acetyl-CoA	1.31	N/A	ACSL1, ACSS3	N/A
Melatonin Degradation II	1.31	N/A	IL4I1, MAOB	N/A
