# Supplementary material for: Sex-specific transcriptome differences in a middle-aged frailty cohort
Source: BMC Geriatr. 2022 Aug 9;22:651. doi: 10.1186/s12877-022-03326-7 (PMC9361278; doi:10.1186/s12877-022-03326-7)
Supplement: Supplementary file 8 — Additional file 8. Significant IPA Canonical Pathways in FRAM vs FRAF. For each significant pathway, the -Log10 (p-value), Z-score, and gene associated with the respective pathway (column “Molecules”) are provided. Pathways that were uniquely identified in the FRAM vs FRAF comparison group are denoted in the “Unique to FRAM vs FRAF” column. “N/A” = information not available. [file 12877_2022_3326_MOESM8_ESM.xlsx]

## Sheet: Additional_file8
Ingenuity Canonical Pathways	-Log10 (p-value)	Z-score	Molecules	Unique to FRAM vs FRAF
Salvage Pathways of Pyrimidine Deoxyribonucleotides	5	0.816	AICDA, APOBEC3A, APOBEC3B, CDA, TK1, TYMP	YES
Dopamine Degradation	3.33	0.707	ALDH1A1, ALDH2, IL4I1, LRTOMT, MAOA, MAOB, SULT1A2, SULT1C4	YES
Intrinsic Prothrombin Activation Pathway	2.67	-1.414	COL10A1, COL18A1, COL5A3, F11, F8, KLK14, KLKB1, PROC, PROS1, THBD	YES
Aryl Hydrocarbon Receptor Signaling	2.47	0.775	AHR, ALDH1A1, ALDH1L2, ALDH2, ALDH8A1, CCNA2, CCNE2, CDKN1A, CTSD, CYP1B1, E2F1, FOS, GSTM3, GSTM5, HSP90B1, IL1A, IL1B, IL6, JUN, NFIB, TNF, TP73	YES
Apelin Liver Signaling Pathway	2.27	-1.134	COL10A1, COL18A1, COL5A3, EDN3, MAPK12, PDGFRB, TNF	YES
Estrogen-mediated S-phase Entry	2.27	-2.646	CCNA2, CCNE2, CDC25A, CDKN1A, E2F1, E2F7, E2F8	YES
Ethanol Degradation IV	1.7	0.447	ACSL1, ACSS3, ALDH1A1, ALDH2, CYGB	YES
FXR/RXR Activation	1.66	N/A	APOE, C4A/C4B, CETP, CYP27A1, IL18, IL1A, IL1B, IL1RN, IL36A, MAPK12, NR1I2, PPARG, PPARGC1A, SDC1, SERPINA1, TF, TNF, VLDLR	YES
Kinetochore Metaphase Signaling Pathway	1.64	-1.387	BIRC5, BUB1, BUB1B, CDC20, CENPA, CENPE, CENPW, KIF2C, NEK2, NUF2, PPP1R14A, SKA1, SMC1B, SPC24, TTK	YES
Oxidative Ethanol Degradation III	1.45	1	ACSL1, ACSS3, ALDH1A1, ALDH2	YES
Phospholipases	1.45	-0.707	GPLD1, PLA1A, PLA2G2C, PLA2G2D, PLA2G7, PLAAT2, PLCB4, PLCH1, PLCH2, PLD5	YES
Protein Kinase A Signaling	1.44	-1.219	AKAP3, CDC25A, CDC25C, DCC, DUSP1, DUSP2, EBI3, EYA2, GLI3, GNB3, GNG10, GNG11, GRK7, H1-0, H1-5, H1-6, H3C14, H3C3, IHH, MPPED2, MYL4, NFATC4, NFKBIA, NFKBID, NFKBIE, PDE3A, PDE4B, PDE6H, PLCB4, PLCH1, PLCH2, PPP1R14A, PRKD1, PTGS2, PTPN14, PTPRD, PTPRG, PTPRH, PTPRU, RYR2, SIRPA, SMO, SMPDL3B, TCF7L1	YES
NAD Biosynthesis III	1.4	N/A	NAMPT, NMNAT2	YES
Noradrenaline and Adrenaline Degradation	1.39	0.816	ALDH1A1, ALDH2, IL4I1, LRTOMT, MAOA, MAOB	YES
Fatty Acid α-oxidation	1.36	2	ALDH1A1, ALDH2, ALOX12B, PTGS2	YES
Coronavirus Pathogenesis Pathway	1.32	2.524	CCL2, CXCL8, E2F1, E2F7, E2F8, FOS, IL1B, IL6, JUN, MAPK12, NFKBIA, NFKBID, NFKBIE, NLRP3, PTGS2, PYCARD, RPS4Y1, RPS4Y2, SERPINE1	YES
Glycine Betaine Degradation	1.31	N/A	DMGDH, SDS, SDSL	YES
Granulocyte Adhesion and Diapedesis	11.8	N/A	C5AR1, CCL2, CCL20, CCL3, CCL3L3, CCL4, CCL4L1/CCL4L2, CCL8, CLDN9, CXCL1, CXCL10, CXCL16, CXCL2, CXCL3, CXCL5, CXCL8, CXCL9, CXCR2, FPR1, FPR2, FPR3, HRH1, ICAM1, IL18, IL18RAP, IL1A, IL1B, IL1RN, IL36A, JAM3, MMP14, MMP21, MMP28, MMP8, PF4, PPBP, SDC1, SDC2, SDC4, SELP, TNF, VCAM1, XCL1, XCL2	No
Agranulocyte Adhesion and Diapedesis	10.1	N/A	ACTA1, C5AR1, CCL2, CCL20, CCL3, CCL3L3, CCL4, CCL4L1/CCL4L2, CCL8, CLDN9, CXCL1, CXCL10, CXCL16, CXCL2, CXCL3, CXCL5, CXCL8, CXCL9, CXCR2, FN1, HRH1, ICAM1, IL18, IL1A, IL1B, IL1RN, IL36A, ITGA1, JAM3, MMP14, MMP21, MMP28, MMP8, MYH11, MYL4, PF4, PODXL, PPBP, SDC4, SELP, TNF, VCAM1, XCL1, XCL2	No
Hepatic Fibrosis / Hepatic Stellate Cell Activation	8.02	N/A	A2M, BAMBI, CCL2, CCN2, CD14, COL10A1, COL18A1, COL26A1, COL27A1, COL4A2, COL4A4, COL5A1, COL5A2, COL5A3, COL6A1, CXCL3, CXCL8, CXCL9, CYP2E1, FGF2, FGFR2, FN1, ICAM1, IFNGR2, IGF1, IGFBP3, IL18RAP, IL1A, IL1B, IL6, MET, MYH11, MYL4, PDGFA, PDGFRA, PDGFRB, SERPINE1, TIMP2, TLR4, TNF, VCAM1	No
Role of Hypercytokinemia/hyperchemokinemia in the Pathogenesis of Influenza	7.44	4.082	CCL2, CCL3, CCL4, CXCL10, CXCL3, CXCL8, IFIT2, IFIT3, IFNA5, IFNL1, IL18, IL1A, IL1B, IL1RN, IL36A, IL6, MX1, MYD88, NLRP3, OAS3, PYCARD, RSAD2, TLR4, TNF	No
Communication between Innate and Adaptive Immune Cells	7.3	N/A	CCL3, CCL3L3, CCL4, CD80, CD83, CXCL10, CXCL8, HLA-G, IFNA5, IGHA1, IGHG1, IGHG2, IGHG3, IL18, IL1A, IL1B, IL1RN, IL36A, IL6, TLR2, TLR4, TLR8, TNF, TNFRSF13B, TNFRSF17	No
Dendritic Cell Maturation	7.11	1.622	CD1B, CD80, CD83, COL10A1, COL18A1, COL5A3, DDR2, FCGR1A, FCGR2C, FCGR3A/FCGR3B, FSCN1, HLA-DQA1, HLA-DQB1, ICAM1, IFNA5, IGHG1, IGHG2, IGHG3, IL18, IL1A, IL1B, IL1RN, IL36A, IL6, LTBR, MAPK12, MYD88, NFKBIA, NFKBID, NFKBIE, PLCB4, PLCH1, PLCH2, TLR2, TLR4, TNF, TREM2, TYROBP	No
Role of Macrophages, Fibroblasts and Endothelial Cells in Rheumatoid Arthritis	6.27	N/A	C5AR1, CCL2, CEBPA, CEBPB, CEBPD, CXCL8, DKK2, F2RL1, FCGR1A, FCGR3A/FCGR3B, FGF2, FN1, FOS, FZD2, FZD7, ICAM1, IGHG1, IGHG2, IGHG3, IL17RB, IL18, IL18RAP, IL1A, IL1B, IL1RN, IL36A, IL6, JUN, LRP5, LTBR, MYD88, NFATC4, NFKBIA, NFKBID, NFKBIE, OSM, PDGFA, PLCB4, PLCH1, PLCH2, PRKD1, PRSS2, ROR2, SFRP5, SMO, SOCS3, TCF7L1, TLR2, TLR4, TLR8, TNF, VCAM1, WNT11	No
TREM1 Signaling	5.93	3.578	CCL2, CCL3, CD83, CXCL3, CXCL8, ICAM1, IL18, IL1B, IL6, MYD88, NLRP14, NLRP2, NLRP3, NLRP4, TLR2, TLR4, TLR8, TNF, TREM1, TYROBP	No
Coagulation System	5.46	1.387	A2M, F11, F3, F8, KLKB1, PLAT, PLAU, PLAUR, PROC, PROS1, SERPINA1, SERPINE1, THBD	No
IL-17A Signaling in Fibroblasts	5.3	N/A	CCL2, CEBPB, CEBPD, CXCL5, FOS, IL17RB, IL6, JUN, MAPK12, NFKBIA, NFKBID, NFKBIE, NFKBIZ	No
Atherosclerosis Signaling	5.29	N/A	ALOX12B, APOE, CCL2, CCR3, COL10A1, COL18A1, COL5A3, CXCL8, F3, ICAM1, IL18, IL1A, IL1B, IL1RN, IL36A, IL6, MSR1, PDGFA, PLA2G2C, PLA2G2D, PLA2G7, PLAAT2, S100A8, SELP, SERPINA1, TNF, VCAM1	No
Role of IL-17A in Psoriasis	5.24	2.121	CCL20, CXCL1, CXCL3, CXCL5, CXCL8, IL17RB, S100A8, S100A9	No
IL-10 Signaling	4.7	N/A	CCR1, CD14, FCGR2C, FOS, IL18, IL18RAP, IL1A, IL1B, IL1RN, IL36A, IL6, JUN, MAPK12, NFKBIA, NFKBID, NFKBIE, SOCS3, TNF	No
Role of MAPK Signaling in Inhibiting the Pathogenesis of Influenza	4.44	0.943	CCL2, CXCL10, CXCL8, IL1B, IL6, JUN, MAPK12, MYD88, NFKBIA, NFKBID, NFKBIE, PLA2G2C, PLA2G2D, PLA2G7, PLAAT2, PTGS2, TLR4, TNF	No
Role of PKR in Interferon Induction and Antiviral Response	4.39	1.528	ATF3, E2F1, FCGR1A, FOS, HSP90B1, HSPA1A/HSPA1B, HSPA2, IFNGR2, IL18, IL1B, IL24, JUN, MAPK12, MSR1, MYD88, NFKBIA, NFKBID, NFKBIE, PDGFA, PDGFRB, PYCARD, SCARA5, TLR4, TNF	No
Acute Phase Response Signaling	4.2	2.2	A2M, C1S, C2, C4A/C4B, CEBPB, F8, FN1, FOS, HAMP, HP, IL18, IL1A, IL1B, IL1RN, IL36A, IL6, JUN, KLKB1, MAPK12, MYD88, NFKBIA, NFKBID, NFKBIE, OSM, RBP7, SERPINA1, SERPINE1, SERPING1, SOCS3, SOD2, TF, TNF	No
Airway Pathology in Chronic Obstructive Pulmonary Disease	4.06	N/A	CCL2, CCL20, CTSG, CXCL1, CXCL3, CXCL8, FGF13, FGF2, FGF22, IL18, IL1A, IL1B, IL36A, IL6, LCN12, LCN8, LIF, MMP8, OSM, PRTN3, PTGDS, TNF, TNFSF9	No
Osteoarthritis Pathway	3.99	1.4	ACVRL1, ADAMTS5, C1QTNF4, CASQ1, CEBPB, COL10A1, CXCL8, CXCR2, DDR2, FGF2, FN1, FZD2, FZD7, GLI1, GLI3, HTRA1, IHH, IL18RAP, IL1B, ITGA1, ITGB3, ITGB4, ITGB5, NAMPT, PPARG, PPARGC1A, PTGS2, S100A8, S100A9, S1PR3, SDC4, SMO, TCF7L1, TLR2, TLR4, TNF	No
Phagosome Formation	3.96	N/A	C5AR1, FCAR, FCGR1A, FCGR2C, FCGR3A/FCGR3B, FN1, IGHG1, IGHG2, IGHG3, ITGA1, ITGB3, ITGB4, ITGB5, MARCKS, MRC1, MSR1, PLCB4, PLCH1, PLCH2, PRKD1, RHOB, TLR2, TLR4, TLR8	No
Inflammasome pathway	3.82	2.828	CTSB, IL18, IL1B, MYD88, NAIP, NLRP3, PYCARD, TLR4	No
Toll-like Receptor Signaling	3.74	2.138	CD14, FOS, IL18, IL1A, IL1B, IL1RN, IL36A, JUN, MAPK12, MYD88, NFKBIA, TICAM2, TLR2, TLR4, TLR8, TNF, TNFAIP3	No
Hepatic Fibrosis Signaling Pathway	3.7	0.729	BAMBI, CACNA1D, CCL2, CCL3, CCN2, CEBPB, COL10A1, COL18A1, COL5A3, CXCL8, CYBB, FGF2, FOS, FTH1, FZD2, FZD7, GLI1, GLI3, ICAM1, IL18, IL18RAP, IL1A, IL1B, IL1RN, IL36A, ITGA1, ITGB3, ITGB4, ITGB5, JUN, LRP5, MAPK12, MYD88, MYL4, NFKBIA, NFKBID, NFKBIE, PDGFA, PDGFRA, PDGFRB, PPARG, PRKD1, RHOB, SERPINE1, SMO, SNAI1, SOD2, TCF7L1, TF, TLR4, TNF, VCAM1, WNT11	No
IL-17A Signaling in Gastric Cells	3.67	1.633	CCL20, CXCL1, CXCL10, CXCL8, FOS, IL17RB, JUN, MAPK12, TNF	No
Graft-versus-Host Disease Signaling	3.59	N/A	CD80, HLA-DQA1, HLA-DQB1, HLA-G, IL18, IL1A, IL1B, IL1RN, IL36A, IL6, KIR2DL1/KIR2DL3, TNF	No
Pathogenesis of Multiple Sclerosis	3.35	N/A	CCL3, CCL4, CCR1, CXCL10, CXCL9	No
Differential Regulation of Cytokine Production in Macrophages and T Helper Cells by IL-17A and IL-17F	3.31	2.646	CCL2, CCL3, CCL4, CXCL1, IL1B, IL6, TNF	No
Crosstalk between Dendritic Cells and Natural Killer Cells	3.27	2.111	ACTA1, CD209, CD80, CD83, FSCN1, HLA-G, IFNA5, IL18, IL6, KIR2DL1/KIR2DL3, KIR2DL4, KIR3DL2, LTBR, NECTIN2, TLR4, TNF, TREM2, TYROBP	No
Gustation Pathway	3.23	N/A	CACNA1D, CACNA1H, CACNB2, GNB3, GNG11, MPPED2, P2RX4, P2RY13, P2RY6, PDE3A, PDE4B, PDE6H, PKD1L3, PKD2L1, SCNN1B, SMPDL3B, TAS1R1, TAS1R3, TAS2R10, TAS2R13, TAS2R19, TAS2R20, TAS2R3, TAS2R43, TAS2R50, TAS2R60	No
LPS/IL-1 Mediated Inhibition of RXR Function	3.2	0.832	ABCB9, ACOX2, ACSBG1, ACSL1, ALDH1A1, ALDH1L2, ALDH2, ALDH8A1, APOE, CD14, CETP, CHST13, FABP5, GSTM3, GSTM5, IL18, IL18RAP, IL1A, IL1B, IL1RN, IL36A, IL4I1, JUN, MAOA, MAOB, MYD88, NR1I2, PPARGC1A, SLC27A2, SULT1A2, SULT1C4, TLR4, TNF	No
PPAR Signaling	2.96	-1.147	FOS, HSP90B1, IL18, IL18RAP, IL1A, IL1B, IL1RN, IL36A, JUN, NFKBIA, NFKBID, NFKBIE, PDGFA, PDGFRA, PDGFRB, PPARG, PPARGC1A, PTGS2, TNF	No
Neuroinflammation Signaling Pathway	2.88	3.333	BACE1, BIRC5, CCL2, CCL3, CD80, CXCL10, CXCL8, CYBB, FOS, GABRR2, GRIN2D, GRINA, HLA-DQA1, HLA-DQB1, ICAM1, IFNA5, IFNGR2, IL18, IL1B, IL34, IL6, JUN, MAPK12, MYD88, NAIP, NFATC4, NLRP3, PLA2G2D, PTGS2, PYCARD, S100B, SLC1A2, SOD2, TICAM2, TLR2, TLR4, TLR8, TNF, TREM2, TYROBP, VCAM1	No
Altered T Cell and B Cell Signaling in Rheumatoid Arthritis	2.74	N/A	CD80, HLA-DQA1, HLA-DQB1, IL18, IL1A, IL1B, IL1RN, IL36A, IL6, PRTN3, TLR2, TLR4, TLR8, TNF, TNFRSF13B, TNFRSF17	No
Putrescine Degradation III	2.65	1.633	ALDH1A1, ALDH2, IL4I1, MAOA, MAOB, SAT1	No
Role of IL-17A in Arthritis	2.65	N/A	CCL2, CCL20, CXCL1, CXCL3, CXCL5, CXCL8, IL17RB, MAPK12, NFKBIA, NFKBID, NFKBIE, PTGS2	No
CREB Signaling in Neurons	2.64	2.183	ADGRB3, ADORA1, ADORA3, ADRA2B, ADRB1, C5AR1, CACNA1D, CACNA1H, CACNB2, CCR1, CCR3, CCR6, CCRL2, F2RL1, FFAR1, FFAR2, FGF2, FGFR2, FPR1, FPR2, FPR3, FZD2, FZD7, GLP1R, GNB3, GNG10, GNG11, GPER1, GPR15, GPR162, GPR179, GPR20, GPR25, GPR27, GPR35, GPR82, GPR84, GPRC5C, GPRC5D, GRIK3, GRIK4, GRIN2D, HCAR2, HCAR3, HRH1, HTR2B, HTR6, IGF1, KISS1R, LPAR4, P2RY13, P2RY6, PDGFRA, PDGFRB, PLCB4, PLCH1, PL…	No
Melatonin Degradation II	2.62	N/A	IL4I1, MAOA, MAOB	No
Differential Regulation of Cytokine Production in Intestinal Epithelial Cells by IL-17A and IL-17F	2.6	2.646	CCL2, CCL3, CCL4, CXCL1, IL1A, IL1B, TNF	No
TNFR2 Signaling	2.6	1.633	FOS, JUN, NAIP, NFKBIA, NFKBID, NFKBIE, TNF, TNFAIP3	No
MIF Regulation of Innate Immunity	2.59	1.897	CD14, FOS, JUN, MAPK12, NFKBIA, NFKBID, NFKBIE, PLA2G2D, PTGS2, TLR4	No
Role of IL-17F in Allergic Inflammatory Airway Diseases	2.59	1.89	CCL2, CCL4, CXCL1, CXCL10, CXCL5, CXCL8, IGF1, IL17RB, IL1B, IL6	No
Role of Osteoblasts, Osteoclasts and Chondrocytes in Rheumatoid Arthritis	2.54	N/A	ADAMTS5, BMP8A, DKK2, FOS, FZD2, FZD7, IGF1, IL18, IL18RAP, IL1A, IL1B, IL1RN, IL36A, IL6, ITGB3, JUN, LRP5, MAPK12, MMP14, MMP8, NAIP, NFATC4, NFKBIA, NFKBID, NFKBIE, SFRP5, SMO, TCF7L1, TNF, TNFRSF11A, WNT11	No
Role of Pattern Recognition Receptors in Recognition of Bacteria and Viruses	2.52	2.309	C5AR1, CLEC6A, CXCL8, IFNA5, IL18, IL1A, IL1B, IL36A, IL6, LIF, MAPK12, MYD88, NLRP3, OAS3, OSM, PRKD1, PTX3, RIPK2, TLR2, TLR4, TLR8, TNF, TNFSF9	No
iNOS Signaling	2.43	2.53	CD14, FOS, IFNGR2, JUN, MAPK12, MYD88, NFKBIA, NFKBID, NFKBIE, TLR4	No
Role of Cytokines in Mediating Communication between Immune Cells	2.37	N/A	CXCL8, IFNA5, IFNL1, IL18, IL1A, IL1B, IL1RN, IL24, IL36A, IL6, TNF	No
Inhibition of Matrix Metalloproteases	2.36	0.378	A2M, ADAM12, MMP14, MMP21, MMP28, MMP8, SDC1, SDC2, TIMP2	No
Airway Inflammation in Asthma	2.31	N/A	CCL2, CCL20, CXCL8, IFNGR2, OSM, PRG2, RNASE2, RNASE3	No
Phenylalanine Degradation IV (Mammalian, via Side Chain)	2.3	0.447	ALDH2, IL4I1, MAOA, MAOB, SLC27A2	No
IL-6 Signaling	2.24	2.065	A2M, CD14, CEBPB, CXCL8, FOS, IL18, IL18RAP, IL1A, IL1B, IL1RN, IL36A, IL6, JUN, MAPK12, NFKBIA, NFKBID, NFKBIE, SOCS3, TNF, TNFAIP6	No
April Mediated Signaling	2.21	-1	FOS, JUN, MAPK12, NFATC4, NFKBIA, NFKBID, NFKBIE, TNFRSF13B, TNFRSF17	No
Breast Cancer Regulation by Stathmin1	2.2	1.833	ADGRB3, ADORA1, ADORA3, ADRA2B, ADRB1, ARHGEF17, AURKA, C5AR1, CAMK1, CCR1, CCR3, CCR6, CCRL2, E2F1, E2F7, E2F8, F2RL1, FFAR1, FFAR2, FGF2, FPR1, FPR2, FPR3, FZD2, FZD7, GLP1R, GNB3, GNG10, GNG11, GPER1, GPR15, GPR162, GPR179, GPR20, GPR25, GPR27, GPR35, GPR82, GPR84, GPRC5C, GPRC5D, HCAR2, HCAR3, HRH1, HTR2B, HTR6, IGF1, JUN, KISS1R, LPAR4, P2RY13, P2RY6, PLCB4, PPM1J, PPP1R14A, PRKD1, PTAFR, PT…	No
Glucocorticoid Receptor Signaling	2.14	N/A	A2M, AR, CAV1, CCL2, CCL3, CD163, CDKN1A, CEBPA, CXCL3, CXCL8, CXCR2, DUSP1, FCGR1A, FOS, HP, HSP90B1, HSPA1A/HSPA1B, HSPA2, ICAM1, IFNA5, IGF1, IL13RA1, IL17RB, IL18RAP, IL1A, IL1B, IL1RN, IL31RA, IL6, IL9R, JUN, KRT1, KRT2, KRT23, KRT8, KRT80, KRT86, MAPK12, MMP8, NFATC4, NFKBIA, NFKBID, NFKBIE, PDK4, PLA2G2D, PLAU, PPARG, PTGS2, SERPINE1, SGK1, SLPI, TAF7L, TLR2, TNF, VCAM1	No
B Cell Activating Factor Signaling	2.13	-0.447	FOS, JUN, MAPK12, NFATC4, NFKBIA, NFKBID, NFKBIE, TNFRSF13B, TNFRSF17	No
LXR/RXR Activation	2.1	-2.828	APOE, C4A/C4B, CCL2, CD14, CETP, IL18, IL18RAP, IL1A, IL1B, IL1RN, IL36A, IL6, MSR1, PTGS2, S100A8, SERPINA1, TF, TLR4, TNF	No
IL-17 Signaling	1.94	1.8	CCL2, CCL20, CEBPB, CXCL1, CXCL3, CXCL5, CXCL8, FOS, HSP90B1, IL17RB, IL18, IL1A, IL1B, IL36A, IL6, JUN, LIF, MAPK12, mir-23, OSM, PTGS2, RGS13, RGS16, TNF, TNFSF9	No
Xenobiotic Metabolism AHR Signaling Pathway	1.84	1.387	AHR, ALDH1A1, ALDH1L2, ALDH2, ALDH8A1, CYP1B1, GSTM3, GSTM5, HSP90B1, IL1A, IL1B, IL6, TNF	No
Tumor Microenvironment Pathway	1.79	2.041	ARG1, CCL2, CXCL8, FGF13, FGF2, FGF22, FN1, FOS, HLA-G, ICAM1, IGF1, IL1B, IL6, ITGB3, JUN, MMP14, MMP21, MMP28, MMP8, OSM, PDGFA, PLAU, PTGS2, TNF	No
Antioxidant Action of Vitamin C	1.77	0	GPLD1, MAPK12, NFKBIA, NFKBID, NFKBIE, NXN, PLA2G2C, PLA2G2D, PLA2G7, PLAAT2, PLCB4, PLCH1, PLCH2, PLD5, SLC2A14, TNF	No
Tryptophan Degradation X (Mammalian, via Tryptamine)	1.7	1.342	ALDH1A1, ALDH2, IL4I1, MAOA, MAOB	No
Allograft Rejection Signaling	1.69	N/A	CD80, HLA-DPA1, HLA-DQA1, HLA-DQB1, HLA-G, IGHG1, IGHG2, IGHG3, TNF	No
L-serine Degradation	1.67	N/A	SDS, SDSL	No
Hepatic Cholestasis	1.65	N/A	CD14, CETP, CXCL8, CYP27A1, IL18, IL18RAP, IL1A, IL1B, IL1RN, IL36A, IL6, JUN, LIF, MAPK12, MYD88, NFKBIA, NFKBID, NFKBIE, NR1I2, OSM, PRKD1, TLR4, TNF, TNFSF9	No
MIF-mediated Glucocorticoid Regulation	1.62	1.89	CD14, NFKBIA, NFKBID, NFKBIE, PLA2G2D, PTGS2, TLR4	No
Autoimmune Thyroid Disease Signaling	1.59	N/A	CD80, HLA-DQA1, HLA-DQB1, HLA-G, IGHG1, IGHG2, IGHG3, TSHR	No
Hematopoiesis from Pluripotent Stem Cells	1.59	N/A	CXCL8, IGHA1, IGHG1, IGHG2, IGHG3, IL1A, IL6, LIF	No
MSP-RON Signaling In Macrophages Pathway	1.57	-2	ARG1, F11, FOS, HLA-DPA1, HLA-DQA1, HLA-DQB1, IFNGR2, JUN, KLK14, KLKB1, MST1R, NFKBIZ, PTGS2, SOCS3, TLR4, TNF	No
HMGB1 Signaling	1.52	2.668	CCL2, CXCL8, FOS, ICAM1, IFNGR2, IL18, IL1A, IL1B, IL36A, IL6, JUN, LIF, MAPK12, OSM, PLAT, RHOB, SERPINE1, TLR4, TNF, TNFSF9, VCAM1	No
VDR/RXR Activation	1.49	1.89	CD14, CDKN1A, CEBPA, CEBPB, CXCL10, IGFBP3, IGFBP6, LRP5, MXD1, PDGFA, PRKD1, THBD	No
Iron homeostasis signaling pathway	1.48	N/A	ALAS2, BMP8A, CD163, ERFE, FTH1, HAMP, HBA1/HBA2, HBB, HBG2, HBQ1, HEPH, HP, IL6, PDGFA, PDGFRA, PDGFRB, TF, TMPRSS6	No
GP6 Signaling Pathway	1.47	-1.213	COL10A1, COL18A1, COL26A1, COL27A1, COL4A2, COL4A4, COL5A1, COL5A2, COL5A3, COL6A1, GP6, ITGB3, LAMA2, LAMB2, LAMB3, LAMC3, PRKD1	No
Acetate Conversion to Acetyl-CoA	1.4	N/A	ACSL1, ACSS3	No
Extrinsic Prothrombin Activation Pathway	1.36	N/A	F3, PROC, PROS1, THBD	No
Polyamine Regulation in Colon Cancer	1.36	N/A	MXD1, PPARG, PSMA8, PSMB11, SAT1	No
STAT3 Pathway	1.36	-0.277	CDC25A, CDKN1A, CXCR2, FGF2, FGFR2, IGF1, IL13RA1, IL17RB, IL18RAP, IL1A, IL1B, IL31RA, IL9R, MAPK12, PDGFRA, PDGFRB, SOCS3, TNFRSF11A	No
Erythropoietin Signaling Pathway	1.35	-2.837	CXCL8, FOS, GATA1, HBA1/HBA2, HBB, HBG2, HBQ1, IL18, IL1A, IL1B, IL36A, IL6, JUN, LIF, NFKBIA, NFKBID, NFKBIE, OSM, PRKD1, TNF, TNFSF9	No
OX40 Signaling Pathway	1.34	-1.342	HLA-DPA1, HLA-DQA1, HLA-DQB1, HLA-G, JUN, MAPK12, NFKBIA, NFKBID, NFKBIE	No
Cardiac Hypertrophy Signaling (Enhanced)	1.32	1.474	ADRA2B, ADRB1, CACNA1D, CTF1, CXCL8, CXCR2, CYBB, DIAPH3, FGF13, FGF2, FGF22, FGFR2, FZD2, FZD7, GNB3, GNG11, IGF1, IL13RA1, IL17RB, IL18, IL18RAP, IL1A, IL1B, IL31RA, IL36A, IL6, IL9R, ITGA1, ITGB3, ITGB4, ITGB5, JUN, LIF, MAPK12, MEF2B, MPPED2, NFATC4, OSM, PDE3A, PDE4B, PDE6H, PLCB4, PLCH1, PLCH2, PRKD1, PRKG1, PTGS2, RYR2, SMO, SMPDL3B, TNF, TNFSF9, WNT11	No
