# Supplementary material for: Sex-specific transcriptome differences in a middle-aged frailty cohort
Source: BMC Geriatr. 2022 Aug 9;22:651. doi: 10.1186/s12877-022-03326-7 (PMC9361278; doi:10.1186/s12877-022-03326-7)
Supplement: Supplementary file 9 — Additional file 9. Significant IPA Canonical Pathways in NORM vs NORF. For each significant pathway, the -Log10 (p-value), Z-score, and gene associated with the respective pathway (column “Molecules”) are provided. Pathways that were uniquely identified in the NORM vs NORF comparison group are denoted in the “Unique to NORM vs NORF” column. “N/A” = information not available. [file 12877_2022_3326_MOESM9_ESM.xlsx]

## Sheet: Additional_file9_NEW
Ingenuity Canonical Pathways	-Log10 (p-value)	Z-score	Molecules	Unique to NORM vs NORF
Corticotropin Releasing Hormone Signaling	3.43	-0.426	ADCY1,ADCY6,CACNA1C,CACNA1E,CACNA1F,CACNG8,CREB5,FOS,GLI1,GLI3,GNAI1,GNAO1,GUCY1A1,GUCY1B1,GUCY2D,KRT1,NOS2,NOS3,NPR3,POMC,PRKAR2B,PRKD1,PTCH2,PTGS2,SOX15,VEGFA	YES
Cellular Effects of Sildenafil (Viagra)	3.42	N/A	ADCY1,ADCY6,CACNA1C,CACNA1E,CACNG8,GUCY1A1,GUCY1B1,GUCY2D,MYH11,MYL4,MYL9,MYLK,MYLPF,NOS3,PDE3A,PDE4B,PDE5A,PLCB1,PLCB4,PLCH1,PRKAR2B,PRKG1,PRKG2,SLC4A10	YES
Semaphorin Neuronal Repulsive Signaling Pathway	3.07	-1.225	CFL2,CSPG4,DPYSL4,FARP1,GUCY1A1,GUCY1B1,ITGA2,ITGA9,ITGB3,ITGB4,ITGB5,MAPT,MYL4,MYL9,MYLPF,PAK6,PDE4B,PLXNB1,PRKAR2B,PRKG1,PRKG2,RND1,SEMA3A,SEMA6B	YES
Sertoli Cell-Sertoli Cell Junction Signaling	2.7	N/A	CDH1,CLDN23,CLDN5,CLDN7,CLDN9,GUCY1A1,GUCY1B1,ITGA2,ITGA9,ITGB3,ITGB4,ITGB5,JAM3,JUP,MAP3K8,MAPK10,NECTIN2,NOS2,NOS3,OCLN,PRKAR2B,PRKG1,PRKG2,SPTA1,SPTB,SPTBN2,TJP1,TNF,TNFRSF1A,TUBB1	YES
Synaptic Long Term Depression	2.09	-2.449	CACNA1C,CACNA1E,CACNA1F,CACNG8,GNAI1,GNAO1,GNAZ,GRIA3,GRM2,GUCY1A1,GUCY1B1,GUCY2D,NOS2,NOS3,NPR3,PLA2G2C,PLAAT1,PLAAT2,PLB1,PLCB1,PLCB4,PLCH1,PRKD1,PRKG1,PRKG2,RYR2,SOX15	YES
Nitric Oxide Signaling in the Cardiovascular System	1.99	-2.138	ARG2,ATP2A1,CACNA1C,CACNA1E,GUCY1A1,GUCY1B1,GUCY2D,NOS3,PDE5A,PRKAR2B,PRKD1,PRKG1,PRKG2,RYR2,VEGFA,VEGFC	YES
Endocannabinoid Neuronal Synapse Pathway	1.98	-0.471	ABHD6,ADCY1,ADCY6,CACNA1C,CACNA1E,CACNA1F,CACNG8,GNAI1,GNAO1,GNG11,GRIA3,GRIN2D,GRIN3A,MAPK10,MGLL,PLCB1,PLCB4,PLCH1,PRKAR2B,PTGS2	YES
Interferon Signaling	1.86	2.121	IFI6,IFIT1,IFIT3,IFITM2,IFNA5,IFNB1,ISG15,OAS1	YES
Ephrin Receptor Signaling	1.72	-1.387	CFL2,CREB5,CXCR4,EFNA1,EFNA5,EGF,EPHA2,EPHB1,GNAI1,GNAO1,GNAZ,GNG11,GRIN2D,GRIN3A,ITGA2,ITGA9,ITGB3,ITGB4,ITGB5,PAK6,PDGFA,PDGFD,RAC3,SDC2,VEGFA,VEGFC	YES
PAK Signaling	1.56	-1.897	ARHGAP10,CFL2,ITGA2,ITGA9,ITGB3,ITGB4,ITGB5,MAPK10,MYL4,MYL9,MYLK,MYLPF,PAK6,PDGFA,PDGFD,TNF	YES
Gαs Signaling	1.53	-1.807	ADCY1,ADCY6,ADORA2A,CHRM3,CNGA4,CREB5,GNG11,HCAR2,HCAR3,HRH2,HTR7,PRKAR2B,RAPGEF3,RAPGEF4,RGS2,RYR2	YES
RhoGDI Signaling	1.51	1.069	ARHGAP6,ARHGEF19,ARHGEF4,CDH1,CDH24,CDH4,CFL2,ESR1,GNAI1,GNAO1,GNAZ,GNG11,ITGA2,ITGA9,ITGB3,ITGB4,ITGB5,MYL4,MYL9,MYLPF,PAK6,RAC3,RHOBTB1,RND1,WASF1	YES
Gαi Signaling	1.47	0.943	ADCY1,ADCY6,ADORA3,ADRA2A,ADRA2B,CCR4,CXCR2,DRD4,FPR2,GNAI1,GNG11,GRM2,HCAR2,NPR3,P2RY12,P2RY13,PRKAR2B,XCR1	YES
eNOS Signaling	1.46	-2.828	ADCY1,ADCY6,AQP10,AQP11,CHRM3,CHRNA10,CHRNA2,CNGA4,ESR1,GUCY1A1,GUCY1B1,HSPA1A/HSPA1B,HSPA6,LPAR3,LPAR4,NOS3,PRKAR2B,PRKD1,PRKG1,VEGFA,VEGFC	YES
White Adipose Tissue Browning Pathway	1.39	-1.886	ADCY1,ADCY6,CACNA1C,CACNA1E,CACNA1F,CACNG8,CAMP,CREB5,GUCY1A1,GUCY1B1,LDHC,LDHD,MS4A2,PPARG,PRKAR2B,PRKG1,PRKG2,VEGFA	YES
tRNA Splicing	1.37	-0.707	PDE3A,PDE4B,PDE5A,PDE6G,PDE9A,SMPDL3A,SMPDL3B,TSEN34	YES
Endothelin-1 Signaling	1.37	0.426	ADCY1,ADCY6,FOS,GNAI1,GNAO1,GNAZ,GUCY1A1,GUCY1B1,GUCY2D,MAPK10,NOS2,NOS3,PLA2G2C,PLAAT1,PLAAT2,PLB1,PLCB1,PLCB4,PLCH1,PRKD1,PTGS1,PTGS2,SHC2,SHE	YES
Cdc42 Signaling	1.36	-1.732	APC2,CDC42BPA,CDC42EP2,CFL2,FOS,HLA-DQB1,HLA-DRB5,HLA-G,ITGA2,ITGA9,ITGB3,ITGB4,ITGB5,MAPK10,MYL4,MYL9,MYLK,MYLPF,TRGV9	YES
Wnt/Ca+ pathway	1.33	0.632	CREB5,FZD6,FZD7,FZD8,PDE6G,PLCB1,PLCB4,PLCH1,ROR1,WNT5B	YES
Granulocyte Adhesion and Diapedesis	7.74	N/A	CCL2,CCL20,CLDN23,CLDN5,CLDN7,CLDN9,CSF3R,CXCL1,CXCL10,CXCL2,CXCL5,CXCL8,CXCL9,CXCR2,CXCR4,FPR2,FPR3,GNAI1,HRH2,HRH4,IL1A,IL1B,IL1R1,IL1R2,IL36A,JAM3,MMP1,MMP25,MMP9,PF4,PPBP,SDC1,SDC2,SDC4,SELP,TNF,TNFRSF1A,XCL1	No
Agranulocyte Adhesion and Diapedesis	6.44	N/A	AOC3,CCL2,CCL20,CD34,CLDN23,CLDN5,CLDN7,CLDN9,CXCL1,CXCL10,CXCL2,CXCL5,CXCL8,CXCL9,CXCR1,CXCR2,CXCR4,GNAI1,IL1A,IL1B,IL1R1,IL36A,ITGA2,JAM3,MMP1,MMP25,MMP9,MYH11,MYL4,MYL9,PF4,PODXL2,PPBP,SDC4,SELP,TNF,TNFRSF1A,XCL1	No
Atherosclerosis Signaling	6.4	N/A	ALOX12,ALOX15,APOA1,CCL2,CCR2,CCR3,CLU,COL10A1,CXCL8,CXCR4,F3,IL1A,IL1B,IL36A,IL6,MMP1,MMP9,MSR1,PDGFA,PDGFD,PLA2G2C,PLAAT1,PLAAT2,PLB1,S100A8,SELP,SERPINA1,TNF,TNFRSF12A,TNFSF14	No
Communication between Innate and Adaptive Immune Cells	5.7	N/A	CD80,CD83,CXCL10,CXCL8,HLA-DRB5,HLA-G,IFNA5,IFNB1,IGHE,IGHG4,IL10,IL1A,IL1B,IL36A,IL6,TLR1,TLR3,TLR5,TLR8,TNF,TNFRSF13B,TNFSF13,TRGV9	No
Osteoarthritis Pathway	4.97	0.707	ACVRL1,ALPL,BGLAP,C1QTNF4,COL10A1,CREB5,CXCL8,CXCR2,DDIT4,FZD6,FZD7,FZD8,GLI1,GLI3,HES1,HIF1A,IL1B,IL1R1,IL1R2,ITGA2,ITGA9,ITGB3,ITGB4,ITGB5,MMP1,MMP9,NOS2,PPARG,PTCH2,PTGS2,S100A8,S100A9,SDC4,SMAD1,TIMP3,TNF,TNFRSF1A,VEGFA,VEGFC,WNT16	No
Role of Hypercytokinemia/hyperchemokinemia in the Pathogenesis of Influenza	4.65	-0.447	AREG,CCL2,CXCL10,CXCL8,DDX58,IFIT2,IFIT3,IFNA5,IFNB1,IL10,IL1A,IL1B,IL36A,IL6,ISG15,NLRP3,OAS1,RSAD2,TLR3,TNF	No
Role of Pattern Recognition Receptors in Recognition of Bacteria and Viruses	4.47	0.258	C1QA,C3,CXCL8,DDX58,IFNA5,IFNB1,IL10,IL1A,IL1B,IL36A,IL6,MAPK10,NLRC4,NLRP3,OAS1,PRKD1,PTX3,TLR1,TLR3,TLR5,TLR8,TNF,TNFSF10,TNFSF11,TNFSF13,TNFSF14,TNFSF15,TNFSF4,TNFSF9	No
Hepatic Fibrosis / Hepatic Stellate Cell Activation	4.41	N/A	BAMBI,CCL2,COL10A1,COL13A1,COL24A1,COL25A1,COL26A1,COL28A1,COL4A2,COL5A1,COL8A2,COL9A3,CXCL8,CXCL9,EGF,IL10,IL1A,IL1B,IL1R1,IL1R2,IL6,LY96,MET,MMP1,MMP9,MYH11,MYL4,MYL9,PDGFA,PDGFD,TNF,TNFRSF1A,VEGFA,VEGFC	No
Melatonin Degradation II	4.17	-1	IL4I1,MAOA,MAOB,SMOX	No
LXR/RXR Activation	4.13	-1.225	APOA1,ARG2,C3,C4A/C4B,CCL2,CLU,IL1A,IL1B,IL1R1,IL1R2,IL36A,IL6,ITIH4,LY96,MMP9,MSR1,NOS2,NR1H3,PTGS2,S100A8,SERPINA1,TF,TLR3,TNF,TNFRSF1A	No
Hepatic Fibrosis Signaling Pathway	3.96	-1	BAMBI,CACNA1C,CACNA1E,CCL2,COL10A1,CREB5,CXCL8,FOS,FZD6,FZD7,FZD8,GLI1,GLI3,GNAI1,HIF1A,IL1A,IL1B,IL1R1,IL1R2,IL36A,IRAK2,ITGA2,ITGA9,ITGB3,ITGB4,ITGB5,KLF9,LRP6,MAPK10,MMP1,MYL4,MYL9,MYLK,MYLK3,MYLPF,NFKBID,PDGFA,PDGFD,PPARG,PRKAR2B,PRKD1,PTCH2,RAC3,RHOBTB1,RND1,TF,TNF,TNFRSF1A,TTN,VEGFA,VEGFC,WNT10A,WNT16,WNT3,WNT5B,YAP1	No
cAMP-mediated signaling	3.82	-0.973	ADCY1,ADCY6,ADORA2A,ADORA3,ADRA2A,ADRA2B,CCR4,CHRM3,CNGA4,CREB5,CXCR2,DRD4,DUSP4,FPR2,GNAI1,GNAO1,GRM2,HCAR2,HCAR3,HRH2,HTR7,NPR3,P2RY12,P2RY13,PDE3A,PDE4B,PDE5A,PDE6G,PDE9A,PKIB,PRKAR2B,RAPGEF3,RAPGEF4,RGS18,RGS2,SMPDL3A,SMPDL3B,XCR1	No
Serotonin Receptor Signaling	3.6	N/A	ADCY1,ADCY6,HTR3A,HTR7,IL4I1,MAOA,MAOB,SLC18A1,SLC18A2,SLC6A4,SMOX,TPH1	No
Axonal Guidance Signaling	3.46	N/A	ABLIM3,ADAM11,ADAM12,ADAM22,ADAM23,ADAM32,BMP3,BMP8B,CFL2,CXCR4,EFNA1,EFNA5,EGF,EPHA2,EPHB1,FZD6,FZD7,FZD8,GLI1,GLI3,GNAI1,GNAO1,GNAZ,GNG11,ITGA2,ITGA9,ITGB3,ITGB4,ITGB5,KIF7,MET,MME,MMP1,MMP25,MMP9,MYL4,MYL9,MYLPF,NTN4,NTNG1,PAK6,PDGFA,PDGFD,PLCB1,PLCB4,PLCH1,PLXNB1,PLXNB3,PRKAR2B,PRKD1,PTCH2,RAC3,RND1,SDC2,SEMA3A,SEMA3B,SEMA6B,SLIT1,TUBB1,UNC5B,VEGFA,VEGFC,WNT10A,WNT16,WNT3,WNT5B	No
Altered T Cell and B Cell Signaling in Rheumatoid Arthritis	3.41	N/A	CD80,HLA-DQB1,HLA-DRB5,IL10,IL1A,IL1B,IL36A,IL6,RELB,TLR1,TLR3,TLR5,TLR8,TNF,TNFRSF13B,TNFSF11,TNFSF13,TRGV9	No
Airway Pathology in Chronic Obstructive Pulmonary Disease	3.32	N/A	CCL2,CCL20,CXCL1,CXCL8,ELANE,FGF17,IL1A,IL1B,IL36A,IL6,LCN12,LCN8,MMP1,MMP9,TNF,TNFSF10,TNFSF11,TNFSF13,TNFSF14,TNFSF15,TNFSF4,TNFSF9	No
Phagosome Formation	3.24	N/A	FCGR1B,FCGR2A,FCGR3A/FCGR3B,IGHG4,ITGA2,ITGA9,ITGB3,ITGB4,ITGB5,MARCKS,MRC1,MSR1,PLCB1,PLCB4,PLCH1,PRKD1,RAC3,RHOBTB1,RND1,TLR1,TLR3,TLR5,TLR8	No
Coagulation System	3.09	0	F13A1,F3,PLAU,PLAUR,PROC,PROS1,SERPINA1,TFPI,THBD,VWF	No
Role of IL-17A in Psoriasis	3.06	0	CCL20,CXCL1,CXCL5,CXCL8,S100A8,S100A9	No
Dendritic Cell Maturation	3	-1.134	CD1B,CD80,CD83,COL10A1,CREB5,FCGR1B,FCGR2A,FCGR3A/FCGR3B,FSCN2,HLA-DQB1,HLA-DRB5,IFNA5,IFNB1,IGHG4,IL10,IL1A,IL1B,IL36A,IL6,MAPK10,NFKBID,PLCB1,PLCB4,PLCH1,RELB,TLR3,TNF,TNFRSF1A,TRGV9	No
Role of Macrophages, Fibroblasts and Endothelial Cells in Rheumatoid Arthritis	2.93	N/A	APC2,CCL2,CEBPE,CREB5,CXCL8,DKK3,FCGR3A/FCGR3B,FOS,FZD6,FZD7,FZD8,GNAO1,IGHG4,IL10,IL1A,IL1B,IL1R1,IL1R2,IL36A,IL6,IRAK2,LRP6,MMP1,NFKBID,NOS2,PDGFA,PDGFD,PLCB1,PLCB4,PLCH1,PRKD1,TLR1,TLR3,TLR5,TLR8,TNF,TNFRSF1A,TNFSF11,VEGFA,VEGFC,WNT10A,WNT16,WNT3,WNT5B	No
TREM1 Signaling	2.88	-0.258	CCL2,CD83,CXCL8,IL10,IL1B,IL6,NLRC4,NLRP2,NLRP3,NLRP6,TLR1,TLR3,TLR5,TLR8,TNF	No
CREB Signaling in Neurons	2.84	-0.236	ADCY1,ADCY6,ADGRE3,ADGRF3,ADGRG3,ADGRG6,ADGRV1,ADORA2A,ADORA3,ADRA2A,ADRA2B,C5AR2,CACNA1C,CACNA1E,CACNA1F,CACNG8,CCR10,CCR2,CCR3,CCR4,CCR8,CHRM3,CREB5,CXCR1,DRD4,EGF,F2RL3,FFAR4,FPR2,FPR3,FZD6,FZD7,FZD8,GNAI1,GNAO1,GNAZ,GNG11,GPR146,GPR15,GPR162,GPR173,GPR34,GPR35,GPR82,GPRC5B,GPRC5D,GRIA3,GRIK3,GRIK5,GRIN2D,GRM2,GRPR,HCAR2,HCAR3,HRH2,HRH4,HTR7,KISS1R,LPAR3,LPAR4,NTSR1,P2RY12,P2RY13,P2RY4,P2RY6,P…	No
G-Protein Coupled Receptor Signaling	2.79	N/A	ADCY1,ADCY6,ADORA2A,ADORA3,ADRA2A,ADRA2B,CCR4,CHRM3,CREB5,CXCR2,DRD4,DUSP4,FPR2,GNAI1,GNAO1,GRM2,HCAR2,HCAR3,HRH2,HTR7,MAP3K8,NFKBID,NPR3,P2RY12,P2RY13,PDE3A,PDE4B,PDE5A,PDE6G,PDE9A,PLCB1,PLCB4,PRKAR2B,RAPGEF3,RAPGEF4,RGS18,RGS2,SMPDL3A,SMPDL3B,XCR1	No
Inhibition of Angiogenesis by TSP1	2.77	-1.342	GUCY1A1,GUCY1B1,MAPK10,MMP9,NOS3,SDC1,SDC2,THBS1,VEGFA	No
Relaxin Signaling	2.75	-1.604	ADCY1,ADCY6,FOS,GNAI1,GNAO1,GNAZ,GNG11,GUCY1A1,GUCY1B1,GUCY2D,MMP9,NFKBID,NOS2,NOS3,NPR3,PDE3A,PDE4B,PDE5A,PDE6G,PDE9A,PRKAR2B,SMPDL3A,SMPDL3B,SOX15,VEGFA	No
Extrinsic Prothrombin Activation Pathway	2.7	1.342	F13A1,F3,PROC,PROS1,TFPI,THBD	No
Adrenomedullin signaling pathway	2.63	-2.353	ADCY1,ADCY6,C3,CFH,FOS,GUCY1A1,GUCY1B1,GUCY2D,HIF1A,IL1A,IL1B,IL36A,MAPK10,MYLK,MYLK3,NOS3,NPR3,PLCB1,PLCB4,PLCH1,PPARG,PRKAR2B,PRKG1,PRKG2,RAMP3,SHC2,SHE,SOX15,TNF,TTN	No
ILK Signaling	2.59	-1.279	CDH1,CFL2,CREB5,DSP,FERMT2,FOS,HIF1A,ITGB3,ITGB4,ITGB5,ITGB8,LIMS1,MAPK10,MMP9,MYH11,MYL4,MYL9,NOS2,PARVA,PTGS2,RAC3,RHOBTB1,RND1,TGFB1I1,TMSB4Y,TNF,TNFRSF1A,VEGFA,VEGFC	No
Erythropoietin Signaling Pathway	2.44	-0.784	CXCL8,FOS,GATA1,HBA1/HBA2,HBB,HBD,HBG2,HBQ1,HIF1A,IL1A,IL1B,IL36A,IL6,NFKBID,NOS3,PRKD1,RAC3,TNF,TNFSF10,TNFSF11,TNFSF13,TNFSF14,TNFSF15,TNFSF4,TNFSF9,TRPC3	No
Basal Cell Carcinoma Signaling	2.43	-0.333	APC2,BMP3,BMP8B,FZD6,FZD7,FZD8,GLI1,GLI3,KIF7,PTCH2,WNT10A,WNT16,WNT3,WNT5B	No
Differential Regulation of Cytokine Production in Macrophages and T Helper Cells by IL-17A and IL-17F	2.4	-0.816	CCL2,CXCL1,IL10,IL1B,IL6,TNF	No
Tumor Microenvironment Pathway	2.35	-2.502	CCL2,CSPG4,CTLA4,CXCL8,CXCR4,EGF,FGF17,FOS,HIF1A,HLA-G,IDO2,IL10,IL1B,IL6,ITGB3,MMP1,MMP25,MMP9,NOS2,PDGFA,PDGFD,PLAU,PTGS2,TNF,TNFRSF1A,VEGFA,VEGFC	No
Graft-versus-Host Disease Signaling	2.28	N/A	CD80,HLA-DQB1,HLA-DRB5,HLA-G,IL1A,IL1B,IL36A,IL6,TNF,TRGV9	No
Role of MAPK Signaling in Inhibiting the Pathogenesis of Influenza	2.26	-0.535	CCL2,CXCL10,CXCL8,IFNB1,IL1B,IL6,MAPK10,NFKBID,PLA2G2C,PLAAT1,PLAAT2,PLB1,PTGS2,TNF	No
Crosstalk between Dendritic Cells and Natural Killer Cells	2.22	-1.387	CD209,CD69,CD80,CD83,FSCN2,HLA-DRB5,HLA-G,IFNA5,IFNB1,IL3RA,IL6,MICA,NECTIN2,TLR3,TNF,TNFSF10	No
Hepatic Cholestasis	2.19	N/A	ABCC3,ADCY1,ADCY6,CXCL8,ESR1,IL1A,IL1B,IL1R1,IL1R2,IL36A,IL6,IRAK2,LY96,MAPK10,NFKBID,NR1H3,PRKAR2B,PRKD1,TNF,TNFRSF1A,TNFSF10,TNFSF11,TNFSF13,TNFSF14,TNFSF15,TNFSF4,TNFSF9	No
IL-17A Signaling in Gastric Cells	2.15	0.447	CCL20,CXCL1,CXCL10,CXCL8,FOS,MAPK10,TNF	No
Breast Cancer Regulation by Stathmin1	2.07	0.717	ADGRE3,ADGRF3,ADGRG3,ADGRG6,ADGRV1,ADORA2A,ADORA3,ADRA2A,ADRA2B,ARHGEF19,ARHGEF4,C5AR2,CCR10,CCR2,CCR3,CCR4,CCR8,CHRM3,CREB5,CXCR1,DRD4,E2F8,EGF,F2RL3,FFAR4,FPR2,FPR3,FZD6,FZD7,FZD8,GNG11,GPR146,GPR15,GPR162,GPR173,GPR34,GPR35,GPR82,GPRC5B,GPRC5D,GRM2,GRPR,HCAR2,HCAR3,HIF1A,HRH2,HRH4,HTR7,KISS1R,LPAR3,LPAR4,mir-101,MMP9,NTSR1,P2RY12,P2RY13,P2RY4,P2RY6,PLCB1,PLCB4,PRKAR2B,PRKD1,PTGDR2,RAC3,RRH,TSH…	No
VDR/RXR Activation	2.05	-0.378	BGLAP,CAMP,CDKN1A,COL13A1,CXCL10,GADD45A,HES1,IGFBP6,MXD1,PDGFA,PRKD1,SEMA3B,THBD,TNFSF11	No
Cardiac Hypertrophy Signaling (Enhanced)	2.05	-1.732	ADCY1,ADCY6,ADRA2A,ADRA2B,ATP2A1,CACNA1C,CACNA1E,CXCL8,CXCR1,CXCR2,FGF17,FZD6,FZD7,FZD8,GNAI1,GNG11,IL1A,IL1B,IL1R1,IL1R2,IL31RA,IL36A,IL3RA,IL6,IL9R,ITGA2,ITGA9,ITGB3,ITGB4,ITGB5,MAP3K8,MAPK10,PDE3A,PDE4B,PDE5A,PDE6G,PDE9A,PLCB1,PLCB4,PLCH1,PRKAR2B,PRKD1,PRKG1,PTGS2,RYR2,SMPDL3A,SMPDL3B,TNF,TNFRSF1A,TNFSF10,TNFSF11,TNFSF13,TNFSF14,TNFSF15,TNFSF4,TNFSF9,WNT10A,WNT16,WNT3,WNT5B	No
Gustation Pathway	1.99	N/A	ADCY1,ADCY6,ASIC1,CACNA1C,CACNA1E,CACNA1F,CACNG8,GNG11,P2RY12,P2RY13,P2RY4,P2RY6,PDE3A,PDE4B,PDE5A,PDE6G,PDE9A,PRKAR2B,SMPDL3A,SMPDL3B,TAS2R60,TAS2R8,TAS2R9	No
Role of Osteoblasts, Osteoclasts and Chondrocytes in Rheumatoid Arthritis	1.98	N/A	ALPL,APC2,BGLAP,BMP3,BMP8B,DKK3,FOS,FZD6,FZD7,FZD8,IL10,IL1A,IL1B,IL1R1,IL1R2,IL36A,IL6,ITGB3,LRP6,MAPK10,MMP1,NFKBID,SMAD1,TNF,TNFRSF1A,TNFSF11,WNT10A,WNT16,WNT3,WNT5B	No
Glutamate Receptor Signaling	1.96	-1.89	GLUL,GNG11,GRIA3,GRIK3,GRIK5,GRIN2D,GRIN3A,GRM2,SLC1A2,SLC1A3,SLC1A7	No
Role of IL-17F in Allergic Inflammatory Airway Diseases	1.93	-1.414	CCL2,CREB5,CXCL1,CXCL10,CXCL5,CXCL8,IL1B,IL6,RPS6KA6	No
Eicosanoid Signaling	1.93	N/A	AKR1C3,ALOX12,ALOX15,FPR2,LTA4H,PLA2G2C,PLAAT1,PLAAT2,PLB1,PTGES,PTGS1,PTGS2	No
Differential Regulation of Cytokine Production in Intestinal Epithelial Cells by IL-17A and IL-17F	1.84	-0.816	CCL2,CXCL1,IL10,IL1A,IL1B,TNF	No
Putrescine Degradation III	1.82	-0.447	ALDH1A2,IL4I1,MAOA,MAOB,SMOX	No
Colorectal Cancer Metastasis Signaling	1.82	-0.557	ADCY1,ADCY6,CDH1,EGF,FOS,FZD6,FZD7,FZD8,GNG11,IL6,LRP6,MAPK10,MMP1,MMP25,MMP9,NOS2,PRKAR2B,PTGS2,RAC3,RHOBTB1,RND1,TLR1,TLR3,TLR5,TLR8,TNF,TNFRSF1A,VEGFA,VEGFC,WNT10A,WNT16,WNT3,WNT5B	No
Airway Inflammation in Asthma	1.65	N/A	CCL2,CCL20,CXCL8,ELANE,IL10,MMP9,RNASE3	No
IL-10 Signaling	1.64	N/A	ARG2,FCGR2A,FOS,IL10,IL1A,IL1B,IL1R1,IL1R2,IL36A,IL6,NFKBID,TNF	No
Tryptophan Degradation X (Mammalian, via Tryptamine)	1.62	-0.447	ALDH1A2,IL4I1,MAOA,MAOB,SMOX	No
Role of IL-17A in Arthritis	1.6	N/A	CCL2,CCL20,CXCL1,CXCL5,CXCL8,MAPK10,MMP1,NFKBID,NOS2,PTGS2	No
Antioxidant Action of Vitamin C	1.6	0.707	GSTO2,MAPK10,NFKBID,PLA2G2C,PLAAT1,PLAAT2,PLB1,PLCB1,PLCB4,PLCH1,SLC23A1,SLC23A3,SLC2A14,SLC2A8,TNF,TXNDC2	No
LPS/IL-1 Mediated Inhibition of RXR Function	1.57	1.508	ABCC3,ABCC4,ACSBG1,ACSL1,ALDH1A2,CHST13,CPT1C,FABP5,GSTA4,GSTM5,GSTO2,HS3ST3A1,IL1A,IL1B,IL1R1,IL1R2,IL36A,IL4I1,LIPC,LY96,MAOA,MAOB,MGST1,NR1H3,PAPSS2,SMOX,TNF,TNFRSF1A	No
Iron homeostasis signaling pathway	1.56	N/A	ALAS2,ATP6V0C,ATP6V1G2,BMP3,BMP8B,EGF,HBA1/HBA2,HBB,HBD,HBG2,HBQ1,HIF1A,HP,HSCB,IL6,PDGFA,SLC25A37,SMAD1,TF	No
Sperm Motility	1.52	-2.496	AATK,ATP1A4,BMX,CNGA4,DYRK3,EPHA2,EPHB1,GUCY1A1,GUCY1B1,MET,PDE4B,PLA2G2C,PLAAT1,PLAAT2,PLB1,PLCB1,PLCB4,PLCH1,PRKAR2B,PRKD1,PRKG1,PRKG2,ROR1,SLC9A5,STYK1,TEK,TIE1,ZP3	No
Phenylalanine Degradation IV (Mammalian, via Side Chain)	1.49	-1	IL4I1,MAOA,MAOB,SMOX	No
Autoimmune Thyroid Disease Signaling	1.48	N/A	CD80,HLA-DQB1,HLA-DRB5,HLA-G,IGHG4,IL10,TRGV9,TSHR	No
IL-17 Signaling	1.46	-0.816	CCL2,CCL20,CXCL1,CXCL5,CXCL8,FOS,IL1A,IL1B,IL36A,IL6,MAPK10,MMP9,NOS2,PTGS2,TNF,TNFSF10,TNFSF11,TNFSF13,TNFSF14,TNFSF15,TNFSF4,TNFSF9,VEGFA,VEGFC	No
Neuroinflammation Signaling Pathway	1.45	-1.095	CCL2,CD80,CREB5,CXCL10,CXCL8,FOS,GABRB2,GLUL,GRIN2D,GRIN3A,HLA-DQB1,HLA-DRB5,IFNA5,IFNB1,IL10,IL1B,IL1R1,IL6,IRAK2,MAPK10,MAPT,MMP9,NLRP3,NOS2,PTGS2,S100B,SLC1A2,SLC1A3,SLC6A13,SNCA,TLR1,TLR3,TLR5,TLR8,TNF,TNFRSF1A	No
Regulation Of The Epithelial Mesenchymal Transition In Development Pathway	1.44	0.277	CDH1,FZD6,FZD7,FZD8,GLI1,GLI3,HIF1A,LOX,PTCH2,WNT10A,WNT16,WNT3,WNT5B	No
Toll-like Receptor Signaling	1.43	0	FOS,IL1A,IL1B,IL36A,IRAK2,LY96,TLR1,TLR3,TLR5,TLR8,TNF,TNFAIP3	No
Complement System	1.39	-1.89	C1QA,C1S,C2,C3,C4A/C4B,C4BPA,CFH	No
Role of Cytokines in Mediating Communication between Immune Cells	1.37	N/A	CXCL8,IFNA5,IFNB1,IL10,IL1A,IL1B,IL36A,IL6,TNF	No
Acetate Conversion to Acetyl-CoA	1.36	N/A	ACSL1,ACSS3	No
Xenobiotic Metabolism AHR Signaling Pathway	1.35	0.577	ABCG2,AHRR,ALDH1A2,CYP1B1,GSTA4,GSTM5,GSTO2,IL1A,IL1B,IL6,MGST1,TNF	No
HMGB1 Signaling	1.33	-1.265	CCL2,CXCL8,FOS,IL1A,IL1B,IL1R1,IL36A,IL6,MAPK10,RAC3,RHOBTB1,RND1,TNF,TNFRSF1A,TNFSF10,TNFSF11,TNFSF13,TNFSF14,TNFSF15,TNFSF4,TNFSF9	No
Activation of IRF by Cytosolic Pattern Recognition Receptors	1.33	0	DDX58,IFIT2,IFNA5,IFNB1,IL10,IL6,ISG15,MAPK10,NFKBID,TNF	No
