# Supplementary material for: Sex-specific transcriptome differences in a middle-aged frailty cohort
Source: BMC Geriatr. 2022 Aug 9;22:651. doi: 10.1186/s12877-022-03326-7 (PMC9361278; doi:10.1186/s12877-022-03326-7)
Supplement: Supplementary file 10 — Additional file 10. Significant gene ontology (GO) biological processes in FRAM vs NORM. The complete GO annotation description, GO accession number, and Z-score are provided for all significant GO biological process terms identified in the FRAM vs NORM comparison group. GO biological process terms uniquely identified in the FRAM vs NORM comparison group are denoted in the “Unique to FRAM vs NORM” column. [file 12877_2022_3326_MOESM10_ESM.xlsx]

## Sheet: Additional_file10
GO Term	Annotation	Z-score	Unique to FRAM vs NORM
GO0030878 THYROID GLAND DEVELOPMENT	[GO0030878:(CLASS:biological_process)thyroid gland development]The process whose specific outcome is the progression of the thyroid gland over time, from its formation to the mature structure. The thyroid gland is an endoderm-derived gland that produces thyroid hormone.	3.50639	YES
GO0006414 TRANSLATIONAL ELONGATION	[GO0006414:(CLASS:biological_process)translational elongation]The successive addition of amino acid residues to a nascent polypeptide chain during protein biosynthesis.	3.23463	No
GO0042832 DEFENSE RESPONSE TO PROTOZOAN	[GO0042832:(CLASS:biological_process)defense response to protozoan]Reactions triggered in response to the presence of a protozoan that act to protect the cell or organism.	1.9283	No
GO0006417 REGULATION OF TRANSLATION	[GO0006417:(CLASS:biological_process)regulation of translation]Any process that modulates the frequency, rate or extent of the chemical reactions and pathways resulting in the formation of proteins by the translation of mRNA.	1.85824	No
GO0048010 VASCULAR ENDOTHELIAL GROWTH FACTOR RECEP	[GO0048010:(CLASS:biological_process)vascular endothelial growth factor receptor signaling pathway]The series of molecular signals generated as a consequence of vascular endothelial growth factor receptor binding to one of its physiological ligands.	1.28416	No
GO0030949 POSITIVE REGULATION OF VASCULAR ENDOTHEL	[GO0030949:(CLASS:biological_process)positive regulation of vascular endothelial growth factor receptor signaling pathway]Any process that activates or increases the frequency, rate or extent of vascular endothelial growth factor receptor signaling pathway activity.	0.928985	No
GO0042088 T HELPER 1 TYPE IMMUNE RESPONSE	[GO0042088:(CLASS:biological_process)T-helper 1 type immune response]An immune response which is associated with resistance to intracellular bacteria, fungi, and protozoa, and pathological conditions such as arthritis, and which is typically orchestrated by the production of particular cytokines by T-helper 1 cells, most notably interferon-gamma, IL-2, and lymphotoxin.	0.705447	No
GO0006511 UBIQUITIN DEPENDENT PROTEIN CATABOLIC PR	[GO0006511:(CLASS:biological_process)ubiquitin-dependent protein catabolic process]The chemical reactions and pathways resulting in the breakdown of a protein or peptide by hydrolysis of its peptide bonds, initiated by the covalent attachment of a ubiquitin moiety, or multiple ubiquitin moieties, to the protein.	-0.777849	YES
GO0042074 CELL MIGRATION INVOLVED IN GASTRULATION	[GO0042074:(CLASS:biological_process)cell migration involved in gastrulation]The migration of individual cells within the blastocyst to help establish the multi-layered body plan of the organism (gastrulation). For example, the migration of cells from the surface to the interior of the embryo (ingression).	-0.98649	No
GO0000079 REGULATION OF CYCLIN DEPENDENT PROTEIN K	[GO0000079:(CLASS:biological_process)regulation of cyclin-dependent protein kinase activity]Any process that modulates the frequency, rate or extent of CDK activity.	-1.06041	YES
GO0051301 CELL DIVISION	[GO0051301:(CLASS:biological_process)cell division]The processes resulting in the physical partitioning and separation of a cell into daughter cells.	-1.19101	No
GO0007067 MITOSIS	[GO0007067:(CLASS:biological_process)mitosis]Progression through mitosis, the division of the eukaryotic cell nucleus to produce two daughter nuclei that, usually, contain the identical chromosome complement to their mother.	-1.2423	No
GO0015672 MONOVALENT INORGANIC CATION TRANSPORT	[GO0015672:(CLASS:biological_process)monovalent inorganic cation transport]The directed movement of inorganic cations with a valency of one into, out of, within or between cells. Inorganic cations are atoms or small molecules with a positive charge which do not contain carbon in covalent linkage.	-1.27087	No
GO0006512 UBIQUITIN CYCLE	[GO0006512:(CLASS:biological_process)ubiquitin cycle]The cyclical process by which one or more ubiquitin moieties are added to (ubiquitination) and removed from (deubiquitination) a protein.	-1.28818	YES
GO0006915 APOPTOSIS	[GO0006915:(CLASS:biological_process)apoptosis]A form of programmed cell death induced by external or internal signals that trigger the activity of proteolytic caspases, whose actions dismantle the cell and result in cell death. Apoptosis begins internally with condensation and subsequent fragmentation of the cell nucleus (blebbing) while the plasma membrane remains intact. Other characteristics …	-1.35633	No
GO0042254 RIBOSOME BIOGENESIS AND ASSEMBLY	[GO0042254:(CLASS:biological_process)ribosome biogenesis and assembly]The process of the formation of the constituents of the ribosome subunits, their assembly, and their transport to the sites of protein synthesis.	-1.36359	No
GO0006412 TRANSLATION	[GO0006412:(CLASS:biological_process)translation]The chemical reactions and pathways resulting in the formation of a protein. This is a ribosome-mediated process in which the information in messenger RNA (mRNA) is used to specify the sequence of amino acids in the protein.	-1.48188	YES
GO0008283 CELL PROLIFERATION	[GO0008283:(CLASS:biological_process)cell proliferation]The multiplication or reproduction of cells, resulting in the rapid expansion of a cell population.	-1.50143	No
GO0009968 NEGATIVE REGULATION OF SIGNAL TRANSDUCTI	[GO0009968:(CLASS:biological_process)negative regulation of signal transduction]Any process that stops, prevents or reduces the frequency, rate or extent of signal transduction.	-1.58381	YES
GO0006306 DNA METHYLATION	[GO0006306:(CLASS:biological_process)DNA methylation]The covalent transfer of a methyl group to either N-6 of adenine or C-5 or N-4 of cytosine.	-1.70258	YES
GO0008610 LIPID BIOSYNTHETIC PROCESS	[GO0008610:(CLASS:biological_process)lipid biosynthetic process]The chemical reactions and pathways resulting in the formation of lipids, compounds soluble in an organic solvent but not, or sparingly, in an aqueous solvent.	-1.74014	No
GO0007623 CIRCADIAN RHYTHM	[GO0007623:(CLASS:biological_process)circadian rhythm]The biological processes in an organism that recur with a regularity of approximately 24 hours.	-1.79262	No
GO0005975 CARBOHYDRATE METABOLIC PROCESS	[GO0005975:(CLASS:biological_process)carbohydrate metabolic process]The chemical reactions and pathways involving carbohydrates, any of a group of organic compounds based of the general formula Cx(H2O)y.	-1.9295	No
GO0008277 REGULATION OF G PROTEIN COUPLED RECEPTOR	[GO0008277:(CLASS:biological_process)regulation of G-protein coupled receptor protein signaling pathway]Any process that modulates the frequency, rate or extent of G-protein coupled receptor protein signaling pathway activity.	-2.06235	No
GO0006917 INDUCTION OF APOPTOSIS	[GO0006917:(CLASS:biological_process)induction of apoptosis]A process that directly activates any of the steps required for cell death by apoptosis.	-2.09777	No
GO0006629 LIPID METABOLIC PROCESS	[GO0006629:(CLASS:biological_process)lipid metabolic process]The chemical reactions and pathways involving lipids, compounds soluble in an organic solvent but not, or sparingly, in an aqueous solvent. Includes fatty acids; neutral fats, other fatty-acid esters, and soaps; long-chain (fatty) alcohols and waxes; sphingoids and other long-chain bases; glycolipids, phospholipids and sphingolipids; an…	-2.35315	No
GO0007001 CHROMOSOME ORGANIZATION AND BIOGENESIS (	[GO0007001:(CLASS:biological_process)chromosome organization and biogenesis (sensu Eukaryota)]A process that is carried out at the cellular level which results in the formation, arrangement of constituent parts, or disassembly of eukaryotic chromosomes, structures composed of a very long molecule of DNA and associated proteins (e.g. histones) that carries hereditary information. As in, but not re…	-2.43517	No
GO0009954 PROXIMAL OR DISTAL PATTERN FORMATION	[GO0009954:(CLASS:biological_process)proximal/distal pattern formation]The regionalization process by which specific areas of cell differentiation are determined along a proximal/distal axis.	-2.95187	No
