# Supplementary material for: Sex-specific transcriptome differences in a middle-aged frailty cohort
Source: BMC Geriatr. 2022 Aug 9;22:651. doi: 10.1186/s12877-022-03326-7 (PMC9361278; doi:10.1186/s12877-022-03326-7)
Supplement: Supplementary file 11 — Additional file 11. Significant gene ontology (GO) molecular functions in FRAM vs NORM. The complete GO annotation description, GO accession number, and Z-score are provided for all significant GO molecular function terms identified in the FRAM vs NORM comparison group. GO molecular function terms uniquely identified in the FRAM vs NORM comparison group are denoted in the “Unique to FRAM vs NORM” column. [file 12877_2022_3326_MOESM11_ESM.xlsx]

## Sheet: Additional_file11
GO Term	Annotation	Z-score	Unique to FRAM vs NORM
GO0030533 TRIPLET CODON AMINO ACID ADAPTOR ACTIVIT	[GO0030533:(CLASS:molecular_function)triplet codon-amino acid adaptor activity] The codon binding activity of a tRNA that positions an activated amino acid, mediating its insertion at the correct point in the sequence of a nascent polypeptide chain during protein synthesis.	4.31502	No
GO0046870 CADMIUM ION BINDING	[GO0046870:(CLASS:molecular_function)cadmium ion binding] Interacting selectively with cadmium (Cd) ions.	0.454337	YES
GO0005344 OXYGEN TRANSPORTER ACTIVITY	[GO0005344:(CLASS:molecular_function)oxygen transporter activity] Enables the directed movement of oxygen into, out of, within or between cells.	-0.527083	No
GO0051082 UNFOLDED PROTEIN BINDING	[GO0051082:(CLASS:molecular_function)unfolded protein binding] Interacting selectively with an unfolded protein.	-0.633486	No
GO0008527 TASTE RECEPTOR ACTIVITY	[GO0008527:(CLASS:molecular_function)taste receptor activity] Combining with soluble compounds to initiate a change in cell activity. These receptors are responsible for the sense of taste.	-1.03631	No
GO0004674 PROTEIN SERINE OR THREONINE KINASE ACTIV	[GO0004674:(CLASS:molecular_function)protein serine/threonine kinase activity] Catalysis of the reaction: ATP + a protein serine/threonine = ADP + protein serine/threonine phosphate.	-1.17313	No
GO0008022 PROTEIN C TERMINUS BINDING	[GO0008022:(CLASS:molecular_function)protein C-terminus binding] Interacting selectively with a protein C-terminus, the end of any peptide chain at which the 1-carboxy function of a constituent amino acid is not attached in peptide linkage to another amino-acid residue.	-1.20353	YES
GO0008094 DNA DEPENDENT ATPASE ACTIVITY	[GO0008094:(CLASS:molecular_function)DNA-dependent ATPase activity] Catalysis of the reaction: ATP + H2O = ADP + phosphate in the presence of double-stranded DNA; drives another reaction.	-1.21667	No
GO0005524 ATP BINDING	[GO0005524:(CLASS:molecular_function)ATP binding] Interacting selectively with ATP, adenosine 5'-triphosphate, a universally important coenzyme and enzyme regulator.	-1.24043	YES
GO0008270 ZINC ION BINDING	[GO0008270:(CLASS:molecular_function)zinc ion binding] Interacting selectively with zinc (Zn) ions.	-1.33557	YES
GO0017074 PROCOLLAGEN N ENDOPEPTIDASE ACTIVITY	[GO0017074:(CLASS:molecular_function)procollagen N-endopeptidase activity] Catalysis of the cleavage of the N-propeptide of collagen chain alpha-1(I) at Pro-Gln and of alpha-1(II) and alpha-2(I) chains at Ala-Gln.	-1.52362	No
GO0016740 TRANSFERASE ACTIVITY	[GO0016740:(CLASS:molecular_function)transferase activity] Catalysis of the transfer of a group, e.g. a methyl group, glycosyl group, acyl group, phosphorus-containing, or other groups, from one compound (generally regarded as the donor) to another compound (generally regarded as the acceptor). Transferase is the systematic name for any enzyme of EC class 2.	-1.56703	No
GO0003735 STRUCTURAL CONSTITUENT OF RIBOSOME	[GO0003735:(CLASS:molecular_function)structural constituent of ribosome] The action of a molecule that contributes to the structural integrity of the ribosome.	-1.81429	No
GO0046872 METAL ION BINDING	[GO0046872:(CLASS:molecular_function)metal ion binding] Interacting selectively with any metal ion.	-1.91031	YES
GO0016787 HYDROLASE ACTIVITY	[GO0016787:(CLASS:molecular_function)hydrolase activity] Catalysis of the hydrolysis of various bonds, e.g. C-O, C-N, C-C, phosphoric anhydride bonds, etc. Hydrolase is the systematic name for any enzyme of EC class 3.	-1.91384	No
GO0004415 HYALURONONGLUCOSAMINIDASE ACTIVITY	[GO0004415:(CLASS:molecular_function)hyalurononglucosaminidase activity] Catalysis of the random hydrolysis of 1,4-linkages between N-acetyl-beta-D-glucosamine and D-glucuronate residues in hyaluronate.	-2.02958	No
GO0000287 MAGNESIUM ION BINDING	[GO0000287:(CLASS:molecular_function)magnesium ion binding] Interacting selectively with magnesium (Mg) ions.	-2.06222	YES
GO0001584 RHODOPSIN LIKE RECEPTOR ACTIVITY	[GO0001584:(CLASS:molecular_function)rhodopsin-like receptor activity] A G-protein coupled receptor that is structurally/functionally related to the rhodopsin receptor.	-2.13931	No
GO0004872 RECEPTOR ACTIVITY	[GO0004872:(CLASS:molecular_function)receptor activity] Combining with an extracellular or intracellular messenger to initiate a change in cell activity.	-2.36156	No
GO0004908 INTERLEUKIN 1 RECEPTOR ACTIVITY	[GO0004908:(CLASS:molecular_function)interleukin-1 receptor activity] Combining with interleukin-1 to initiate a change in cell activity. Interleukin-1 is produced mainly by activated macrophages and is involved in the inflammatory response.	-4.5734	YES
