# Supplementary material for: Sex-specific transcriptome differences in a middle-aged frailty cohort
Source: BMC Geriatr. 2022 Aug 9;22:651. doi: 10.1186/s12877-022-03326-7 (PMC9361278; doi:10.1186/s12877-022-03326-7)
Supplement: Supplementary file 12 — Additional file 12. Significant gene ontology (GO) cellular components in FRAM vs NORM. The complete GO annotation description, GO accession number, and Z-score are provided for all significant GO cellular component terms identified in the FRAM vs NORM comparison group. GO cellular component terms uniquely identified in the FRAM vs NORM comparison group are denoted in the “Unique to FRAM vs NORM” column. [file 12877_2022_3326_MOESM12_ESM.xlsx]

## Sheet: Additional_file12
GO Term	Annotation	Z-score	Unique to FRAM vs NORM
GO0005634 NUCLEUS	[GO0005634:(CLASS:cellular_component)nucleus] A membrane-bounded organelle of eukaryotic cells in which chromosomes are housed and replicated. In most cells, the nucleus contains all of the cell's chromosomes except the organellar chromosomes, and is the site of RNA synthesis and processing. In some species, or in specialized cell types, RNA metabolism or DNA replication may be absent.	-1.65511	No
GO0005923 TIGHT JUNCTION	[GO0005923:(CLASS:cellular_component)tight junction] A belt-like region of very close contact between the plasma membranes of adjacent cells so that the intercellular space is completely occluded. They occur in epithelia and brain endothelia.	-1.85491	YES
GO0005840 RIBOSOME	[GO0005840:(CLASS:cellular_component)ribosome] An intracellular organelle, about 200 A in diameter, consisting of RNA and protein. It is the site of protein biosynthesis resulting from translation of messenger RNA (mRNA). It consists of two subunits, one large and one small, each containing only protein and RNA. Both the ribosome and its subunits are characterized by their sedimentation coefficie…	-1.86577	No
GO0000794 CONDENSED NUCLEAR CHROMOSOME	[GO0000794:(CLASS:cellular_component)condensed nuclear chromosome] A highly compacted molecule of DNA and associated proteins resulting in a cytologically distinct structure that remains in the nucleus.	-1.91615	No
GO0030529 RIBONUCLEOPROTEIN COMPLEX	[GO0030529:(CLASS:cellular_component)ribonucleoprotein complex] A macromolecular complex containing both protein and RNA molecules.	-1.9966	No
GO0005615 EXTRACELLULAR SPACE	[GO0005615:(CLASS:cellular_component)extracellular space] That part of a multicellular organism outside the cells proper, usually taken to be outside the plasma membranes, and occupied by fluid.	-2.21183	No
GO0016020 MEMBRANE	[GO0016020:(CLASS:cellular_component)membrane] Double layer of lipid molecules that encloses all cells, and, in eukaryotes, many organelles; may be a single or double lipid bilayer; also includes associated proteins.	-2.82678	No
GO0008305 INTEGRIN COMPLEX	[GO0008305:(CLASS:cellular_component)integrin complex] Any member of a family of heterodimeric transmembrane receptors for cell-adhesion molecules. The alpha and beta subunits are noncovalently bonded.	-3.42663	YES
GO0016021 INTEGRAL TO MEMBRANE	[GO0016021:(CLASS:cellular_component)integral to membrane] Penetrating at least one phospholipid bilayer of a membrane. May also refer to the state of being buried in the bilayer with no exposure outside the bilayer. When used to describe a protein, indicates that all or part of the peptide sequence is embedded in the membrane.	-3.76196	No
