# Supplementary material for: Sex-specific transcriptome differences in a middle-aged frailty cohort
Source: BMC Geriatr. 2022 Aug 9;22:651. doi: 10.1186/s12877-022-03326-7 (PMC9361278; doi:10.1186/s12877-022-03326-7)
Supplement: Supplementary file 13 — Additional file 13. Significant gene ontology (GO) biological processes in FRAF vs NORF. The complete GO annotation description, GO accession number, and Z-score are provided for all significant GO biological process terms identified in the FRAF vs NORF comparison group. GO biological process terms uniquely identified in the FRAF vs NORF comparison group are denoted in the “Unique to FRAF vs NORF” column. [file 12877_2022_3326_MOESM13_ESM.xlsx]

## Sheet: Additional_file13
GO Term	Annotation	Z-score	Unique to FRAF vs NORF
GO0051899 MEMBRANE DEPOLARIZATION	[GO0051899:(CLASS:biological_process)membrane depolarization] The process in which membrane potential changes in the depolarizing direction from the resting potential, usually from negative to positive. For example, the initial depolarization during the rising phase of an action potential is in the direction from the negative resting potential towards the positive membrane potential that will be …	4.09925	YES
GO0006414 TRANSLATIONAL ELONGATION	[GO0006414:(CLASS:biological_process)translational elongation] The successive addition of amino acid residues to a nascent polypeptide chain during protein biosynthesis.	3.60384	No
GO0050909 SENSORY PERCEPTION OF TASTE	[GO0050909:(CLASS:biological_process)sensory perception of taste] The series of events required for an organism to receive a gustatory stimulus, convert it to a molecular signal, and recognize and characterize the signal. Gustation involves the direct detection of chemical composition, usually through contact with chemoreceptor cells.	2.7233	No
GO0007067 MITOSIS	[GO0007067:(CLASS:biological_process)mitosis] Progression through mitosis, the division of the eukaryotic cell nucleus to produce two daughter nuclei that, usually, contain the identical chromosome complement to their mother.	2.09079	No
GO0051301 CELL DIVISION	[GO0051301:(CLASS:biological_process)cell division] The processes resulting in the physical partitioning and separation of a cell into daughter cells.	1.99727	No
GO0008156 NEGATIVE REGULATION OF DNA REPLICATION	[GO0008156:(CLASS:biological_process)negative regulation of DNA replication] Any process that stops, prevents or reduces the frequency, rate or extent of DNA replication.	1.37788	YES
GO0050777 NEGATIVE REGULATION OF IMMUNE RESPONSE	[GO0050777:(CLASS:biological_process)negative regulation of immune response] Any process that stops, prevents or reduces the frequency, rate or extent of the immune response, the immunological reaction of an organism to an immunogenic stimulus.	1.32324	YES
GO0006260 DNA REPLICATION	[GO0006260:(CLASS:biological_process)DNA replication] The process whereby new strands of DNA are synthesized. The template for replication can either be an existing DNA molecule or RNA.	1.16751	No
GO0006259 DNA METABOLIC PROCESS	[GO0006259:(CLASS:biological_process)DNA metabolic process] The chemical reactions and pathways involving DNA, deoxyribonucleic acid, one of the two main types of nucleic acid, consisting of a long, unbranched macromolecule formed from one, or more commonly, two, strands of linked deoxyribonucleotides.	1.09377	YES
GO0006730 ONE CARBON COMPOUND METABOLIC PROCESS	[GO0006730:(CLASS:biological_process)one-carbon compound metabolic process] The chemical reactions and pathways involving compounds containing a single carbon atom.	1.0421	YES
GO0009165 NUCLEOTIDE BIOSYNTHETIC PROCESS	[GO0009165:(CLASS:biological_process)nucleotide biosynthetic process] The chemical reactions and pathways resulting in the formation of nucleotides, any nucleoside that is esterified with (ortho)phosphate or an oligophosphate at any hydroxyl group on the glycose moiety; may be mono-, di- or triphosphate; this definition includes cyclic-nucleotides (nucleoside cyclic phosphates).	0.952043	YES
GO0006310 DNA RECOMBINATION	[GO0006310:(CLASS:biological_process)DNA recombination] The processes by which a new genotype is formed by reassortment of genes resulting in gene combinations different from those that were present in the parents. In eukaryotes genetic recombination can occur by chromosome assortment, intrachromosomal recombination, or nonreciprocal interchromosomal recombination. Intrachromosomal recombination …	0.787229	YES
GO0007093 MITOTIC CELL CYCLE CHECKPOINT	[GO0007093:(CLASS:biological_process)mitotic cell cycle checkpoint] A signal transduction-based surveillance mechanism that ensures accurate chromosome replication and segregation by preventing progression through a mitotic cell cycle until conditions are suitable for the cell to proceed to the next stage.	0.762958	No
GO0006281 DNA REPAIR	[GO0006281:(CLASS:biological_process)DNA repair] The process of restoring DNA after damage. Genomes are subject to damage by chemical and physical agents in the environment (e.g. UV and ionizing radiations, chemical mutagens, fungal and bacterial toxins, etc.) and by free radicals or alkylating agents endogenously generated in metabolism. DNA is also damaged because of errors during its replicati…	0.681562	No
GO0065002 INTRACELLULAR PROTEIN TRANSPORT ACROSS A	[GO0065002:(CLASS:biological_process)intracellular protein transport across a membrane] The directed movement of proteins in a cell, from one side of a membrane to another.	0.544262	YES
GO0042254 RIBOSOME BIOGENESIS AND ASSEMBLY	[GO0042254:(CLASS:biological_process)ribosome biogenesis and assembly] The process of the formation of the constituents of the ribosome subunits, their assembly, and their transport to the sites of protein synthesis.	-0.512567	No
GO0006334 NUCLEOSOME ASSEMBLY	[GO0006334:(CLASS:biological_process)nucleosome assembly] The aggregation and bonding together of a nucleosome, the beadlike structural units of eukaryotic chromatin composed of histones and DNA.	-0.893043	No
GO0006886 INTRACELLULAR PROTEIN TRANSPORT	[GO0006886:(CLASS:biological_process)intracellular protein transport] The directed movement of proteins in a cell, including the movement of proteins between specific compartments or structures within a cell, such as organelles of a eukaryotic cell.	-0.931739	No
GO0006417 REGULATION OF TRANSLATION	[GO0006417:(CLASS:biological_process)regulation of translation] Any process that modulates the frequency, rate or extent of the chemical reactions and pathways resulting in the formation of proteins by the translation of mRNA.	-0.943742	No
GO0007017 MICROTUBULE BASED PROCESS	[GO0007017:(CLASS:biological_process)microtubule-based process] Any cellular process that depends upon or alters the microtubule cytoskeleton, that part of the cytoskeleton comprising microtubules and their associated proteins.	-1.18691	No
GO0006464 PROTEIN MODIFICATION PROCESS	[GO0006464:(CLASS:biological_process)protein modification process] The covalent alteration of one or more amino acids occurring in proteins, peptides and nascent polypeptides (co-translational, post-translational modifications). Includes the modification of charged tRNAs that are destined to occur in a protein (pre-translation modification).	-1.20109	YES
GO0048010 VASCULAR ENDOTHELIAL GROWTH FACTOR RECEP	[GO0048010:(CLASS:biological_process)vascular endothelial growth factor receptor signaling pathway] The series of molecular signals generated as a consequence of vascular endothelial growth factor receptor binding to one of its physiological ligands.	-1.28262	No
GO0007626 LOCOMOTORY BEHAVIOR	[GO0007626:(CLASS:biological_process)locomotory behavior] The specific movement from place to place of an organism in response to external or internal stimuli. Locomotion of a whole organism in a manner dependent upon some combination of that organism's internal state and external conditions.	-1.3202	No
GO0002052 POSITIVE REGULATION OF NEUROBLAST PROLIF	[GO0002052:(CLASS:biological_process)positive regulation of neuroblast proliferation] Any process that activates or increases the rate of neuroblast proliferation.	-1.38425	YES
GO0008360 REGULATION OF CELL SHAPE	[GO0008360:(CLASS:biological_process)regulation of cell shape] Any process that modulates the shape of a cell.	-1.38912	No
GO0030949 POSITIVE REGULATION OF VASCULAR ENDOTHEL	[GO0030949:(CLASS:biological_process)positive regulation of vascular endothelial growth factor receptor signaling pathway] Any process that activates or increases the frequency, rate or extent of vascular endothelial growth factor receptor signaling pathway activity.	-1.40362	No
GO0007205 PROTEIN KINASE C ACTIVATION	[GO0007205:(CLASS:biological_process)protein kinase C activation] The initiation of the activity of the inactive enzyme protein kinase C as the result of a series of molecular signals generated as a consequence of a G-protein coupled receptor binding to its physiological ligand.	-1.52148	No
GO0006366 TRANSCRIPTION FROM RNA POLYMERASE II PRO	[GO0006366:(CLASS:biological_process)transcription from RNA polymerase II promoter] The synthesis of RNA from a DNA template by RNA polymerase II (Pol II), originating at a Pol II-specific promoter. Includes transcription of messenger RNA (mRNA) and certain small nuclear RNAs (snRNAs).	-1.52244	No
GO0045084 POSITIVE REGULATION OF INTERLEUKIN 12 BI	[GO0045084:(CLASS:biological_process)positive regulation of interleukin-12 biosynthetic process] Any process that activates or increases the frequency, rate or extent of the chemical reactions and pathways resulting in the formation of interleukin-12.	-1.54982	No
GO0030041 ACTIN FILAMENT POLYMERIZATION	[GO0030041:(CLASS:biological_process)actin filament polymerization] Assembly of actin filaments by the addition of actin monomers to a filament.	-1.56803	YES
GO0002053 POSITIVE REGULATION OF MESENCHYMAL CELL	[GO0002053:(CLASS:biological_process)positive regulation of mesenchymal cell proliferation] The process of activating or increasing the rate or extent of mesenchymal cell proliferation. Mesenchymal cells are loosely organized embryonic cells.	-1.57303	YES
GO0006820 ANION TRANSPORT	[GO0006820:(CLASS:biological_process)anion transport] The directed movement of anions, atoms or small molecules with a net negative charge, into, out of, within or between cells.	-1.58368	No
GO0006958 COMPLEMENT ACTIVATION CLASSICAL PATHWAY	[GO0006958:(CLASS:biological_process)complement activation, classical pathway] Processes involved in the activation of any of the steps of the classical pathway of the complement cascade which allows for the direct killing of microbes, the disposal of immune complexes, and the regulation of other immune processes.	-1.6141	YES
GO0006917 INDUCTION OF APOPTOSIS	[GO0006917:(CLASS:biological_process)induction of apoptosis] A process that directly activates any of the steps required for cell death by apoptosis.	-1.61581	No
GO0008543 FIBROBLAST GROWTH FACTOR RECEPTOR SIGNAL	[GO0008543:(CLASS:biological_process)fibroblast growth factor receptor signaling pathway] The series of molecular signals generated as a consequence of a fibroblast growth factor receptor binding to one of its physiological ligands.	-1.63713	YES
GO0048536 SPLEEN DEVELOPMENT	[GO0048536:(CLASS:biological_process)spleen development] The process whose specific outcome is the progression of the spleen over time, from its formation to the mature structure. The spleen is a large vascular lymphatic organ composed of white and red pulp, involved both in hemopoietic and immune system functions.	-1.66763	No
GO0046208 SPERMINE CATABOLIC PROCESS	[GO0046208:(CLASS:biological_process)spermine catabolic process] The chemical reactions and pathways resulting in the breakdown of spermine, a polybasic amine found in human sperm, in ribosomes and in some viruses and involved in nucleic acid packaging.	-1.67544	YES
GO0007050 CELL CYCLE ARREST	[GO0007050:(CLASS:biological_process)cell cycle arrest] Any process by which progression through the cell cycle is halted during one of the normal phases (G1, S, G2, M).	-1.68275	No
GO0005975 CARBOHYDRATE METABOLIC PROCESS	[GO0005975:(CLASS:biological_process)carbohydrate metabolic process] The chemical reactions and pathways involving carbohydrates, any of a group of organic compounds based of the general formula Cx(H2O)y.	-1.72891	No
GO0007623 CIRCADIAN RHYTHM	[GO0007623:(CLASS:biological_process)circadian rhythm] The biological processes in an organism that recur with a regularity of approximately 24 hours.	-1.76478	No
GO0042981 REGULATION OF APOPTOSIS	[GO0042981:(CLASS:biological_process)regulation of apoptosis] Any process that modulates the occurrence or rate of cell death by apoptosis.	-1.78973	YES
GO0006470 PROTEIN AMINO ACID DEPHOSPHORYLATION	[GO0006470:(CLASS:biological_process)protein amino acid dephosphorylation] The process of removing one or more phosphoric residues from a protein.	-1.8075	YES
GO0007242 INTRACELLULAR SIGNALING CASCADE	[GO0007242:(CLASS:biological_process)intracellular signaling cascade] A series of reactions within the cell that occur as a result of a single trigger reaction or compound.	-1.81614	YES
GO0042491 AUDITORY RECEPTOR CELL DIFFERENTIATION	[GO0042491:(CLASS:biological_process)auditory receptor cell differentiation] The process whereby a relatively unspecialized cell acquires specialized features of an auditory hair cell.	-1.87578	YES
GO0006952 DEFENSE RESPONSE	[GO0006952:(CLASS:biological_process)defense response] Reactions, triggered in response to the presence of a foreign body or the occurrence of an injury, which result in restriction of damage to the organism attacked or prevention/recovery from the infection caused by the attack.	-1.89058	No
GO0014032 NEURAL CREST CELL DEVELOPMENT	[GO0014032:(CLASS:biological_process)neural crest cell development] The process aimed at the progression of a neural crest cell over time, from initial commitment of the cell to its specific fate, to the fully functional differentiated cell.	-1.97876	No
GO0043065 POSITIVE REGULATION OF APOPTOSIS	[GO0043065:(CLASS:biological_process)positive regulation of apoptosis] Any process that activates or increases the frequency, rate or extent of cell death by apoptosis.	-2.02522	No
GO0008277 REGULATION OF G PROTEIN COUPLED RECEPTOR	[GO0008277:(CLASS:biological_process)regulation of G-protein coupled receptor protein signaling pathway] Any process that modulates the frequency, rate or extent of G-protein coupled receptor protein signaling pathway activity.	-2.02674	No
GO0016311 DEPHOSPHORYLATION	[GO0016311:(CLASS:biological_process)dephosphorylation] The process of removing one or more phosphoric (ester or anhydride) residues from a molecule.	-2.03804	No
GO0007264 SMALL GTPASE MEDIATED SIGNAL TRANSDUCTIO	[GO0007264:(CLASS:biological_process)small GTPase mediated signal transduction] Any series of molecular signals in which a small monomeric GTPase relays one or more of the signals.	-2.10276	YES
GO0006956 COMPLEMENT ACTIVATION	[GO0006956:(CLASS:biological_process)complement activation] Processes involved in the activation of any of the steps of the complement cascade, which allows for the direct killing of microbes, the disposal of immune complexes, and the regulation of other immune processes; the initial steps of complement activation involve one of three pathways, the classical pathway, the alternative pathway, and …	-2.13715	YES
GO0007254 JNK CASCADE	[GO0007254:(CLASS:biological_process)JNK cascade] A cascade of protein kinase activities, culminating in the phosphorylation and activation of a member of the JUN kinase subfamily of stress-activated protein kinases, which in turn are a subfamily of mitogen-activated protein (MAP) kinases that is activated primarily by cytokines and exposure to environmental stress.	-2.23803	YES
GO0002467 GERMINAL CENTER FORMATION	[GO0002467:(CLASS:biological_process)germinal center formation] The process by which germinal centers form. A germinal center is a specialized microenvironment formed when activated B cells enter lymphoid follicles. Germinal centers are the foci for B cell proliferation and somatic hypermutation.	-2.25835	No
GO0006355 REGULATION OF TRANSCRIPTION DNA DEPENDE	[GO0006355:(CLASS:biological_process)regulation of transcription, DNA-dependent] Any process that modulates the frequency, rate or extent of DNA-dependent transcription.	-2.25934	No
GO0001502 CARTILAGE CONDENSATION	[GO0001502:(CLASS:biological_process)cartilage condensation] The condensation of mesenchymal cells that have been committed to differentiate into chondrocytes.	-2.28212	YES
GO0006468 PROTEIN AMINO ACID PHOSPHORYLATION	[GO0006468:(CLASS:biological_process)protein amino acid phosphorylation] The process of introducing a phosphate group on to a protein.	-2.28331	YES
GO0007631 FEEDING BEHAVIOR	[GO0007631:(CLASS:biological_process)feeding behavior] Behavior associated with the intake of food.	-2.35341	YES
GO0017157 REGULATION OF EXOCYTOSIS	[GO0017157:(CLASS:biological_process)regulation of exocytosis] Any process that modulates the frequency, rate or extent of exocytosis.	-2.35894	No
GO0007160 CELL MATRIX ADHESION	[GO0007160:(CLASS:biological_process)cell-matrix adhesion] The binding of a cell to the extracellular matrix via adhesion molecules.	-2.37426	YES
GO0008610 LIPID BIOSYNTHETIC PROCESS	[GO0008610:(CLASS:biological_process)lipid biosynthetic process] The chemical reactions and pathways resulting in the formation of lipids, compounds soluble in an organic solvent but not, or sparingly, in an aqueous solvent.	-2.40002	No
GO0043066 NEGATIVE REGULATION OF APOPTOSIS	[GO0043066:(CLASS:biological_process)negative regulation of apoptosis] Any process that stops, prevents or reduces the frequency, rate or extent of cell death by apoptosis.	-2.43549	No
GO0008217 BLOOD PRESSURE REGULATION	[GO0008217:(CLASS:biological_process)blood pressure regulation] The process that modulates the force with which blood travels through the circulatory system.	-2.54816	YES
GO0007275 MULTICELLULAR ORGANISMAL DEVELOPMENT	[GO0007275:(CLASS:biological_process)multicellular organismal development] The biological process whose specific outcome is the progression of an organism over time from an initial condition (e.g. a zygote or a young adult) to a later condition (e.g. a multicellular animal or an aged adult).	-2.59556	YES
GO0048511 RHYTHMIC PROCESS	[GO0048511:(CLASS:biological_process)rhythmic process] Those processes pertinent to the generation and maintenance of rhythms in the physiology of an organism.	-2.60309	YES
GO0007010 CYTOSKELETON ORGANIZATION AND BIOGENESIS	[GO0007010:(CLASS:biological_process)cytoskeleton organization and biogenesis] A process that is carried out at the cellular level which results in the formation, arrangement of constituent parts, or disassembly of cytoskeletal structures.	-2.60996	YES
GO0001558 REGULATION OF CELL GROWTH	[GO0001558:(CLASS:biological_process)regulation of cell growth] Any process that modulates the frequency, rate or extent of cell growth.	-2.65766	YES
GO0042092 T HELPER 2 TYPE IMMUNE RESPONSE	[GO0042092:(CLASS:biological_process)T-helper 2 type immune response] An immune response which is associated with resistance to extracellular organisms such as helminths and pathological conditions such as allergy, which is typically orchestrated by the production of particular cytokines by T-helper 2 cells, most notably IL-4, IL-5, IL-10, and IL-13, resulting in enhanced production of certain an…	-2.745	No
GO0030154 CELL DIFFERENTIATION	[GO0030154:(CLASS:biological_process)cell differentiation] The process whereby relatively unspecialized cells, e.g. embryonic or regenerative cells, acquire specialized structural and/or functional features that characterize the cells, tissues, or organs of the mature organism or some other relatively stable phase of the organism's life history. Differentiation includes the processes involved in …	-2.75968	YES
GO0006118 ELECTRON TRANSPORT	[GO0006118:(CLASS:biological_process)electron transport] The transport of electrons from an electron donor to an electron acceptor.	-2.80039	No
GO0000122 NEGATIVE REGULATION OF TRANSCRIPTION FRO	[GO0000122:(CLASS:biological_process)negative regulation of transcription from RNA polymerase II promoter] Any process that stops, prevents or reduces the frequency, rate or extent of transcription from an RNA polymerase II promoter.	-2.80869	No
GO0009987 CELLULAR PROCESS	[GO0009987:(CLASS:biological_process)cellular process] Processes that are carried out at the cellular level, but are not necessarily restricted to a single cell. For example, cell communication occurs among more than one cell, but occurs at the cellular level.	-3.02791	No
GO0009615 RESPONSE TO VIRUS	[GO0009615:(CLASS:biological_process)response to virus] A change in state or activity of a cell or an organism (in terms of movement, secretion, enzyme production, gene expression, etc.) as a result of a stimulus from a virus.	-3.10278	No
GO0006953 ACUTE PHASE RESPONSE	[GO0006953:(CLASS:biological_process)acute-phase response] Process involving non-antibody proteins whose concentrations in the plasma increase in response to infection or injury of homeothermic animals.	-3.11671	No
GO0007186 G PROTEIN COUPLED RECEPTOR PROTEIN SIGNA	[GO0007186:(CLASS:biological_process)G-protein coupled receptor protein signaling pathway] The series of molecular signals generated as a consequence of a G-protein coupled receptor binding to its physiological ligand.	-3.14961	YES
GO0043123 POSITIVE REGULATION OF I KAPPAB KINASE O	[GO0043123:(CLASS:biological_process)positive regulation of I-kappaB kinase/NF-kappaB cascade] Any process that activates or increases the frequency, rate or extent of an I-kappaB kinase/NF-kappaB induced cascade.	-3.16702	No
GO0007166 CELL SURFACE RECEPTOR LINKED SIGNAL TRAN	[GO0007166:(CLASS:biological_process)cell surface receptor linked signal transduction] Any series of molecular signals initiated by the binding of an extracellular ligand to a receptor on the surface of the target cell.	-3.20429	YES
GO0016080 SYNAPTIC VESICLE TARGETING	[GO0016080:(CLASS:biological_process)synaptic vesicle targeting] The process by which synaptic vesicles are directed to specific destination membranes, mediated by molecules at the vesicle membrane and target membrane surfaces.	-3.21178	YES
GO0006629 LIPID METABOLIC PROCESS	[GO0006629:(CLASS:biological_process)lipid metabolic process] The chemical reactions and pathways involving lipids, compounds soluble in an organic solvent but not, or sparingly, in an aqueous solvent. Includes fatty acids; neutral fats, other fatty-acid esters, and soaps; long-chain (fatty) alcohols and waxes; sphingoids and other long-chain bases; glycolipids, phospholipids and sphingolipids; a…	-3.23792	No
GO0045944 POSITIVE REGULATION OF TRANSCRIPTION FRO	[GO0045944:(CLASS:biological_process)positive regulation of transcription from RNA polymerase II promoter] Any process that activates or increases the frequency, rate or extent of transcription from the RNA polymerase II promoter.	-3.54536	No
GO0050930 INDUCTION OF POSITIVE CHEMOTAXIS	[GO0050930:(CLASS:biological_process)induction of positive chemotaxis] Any process that initiates the directed movement of a motile cell or organism towards a higher concentration in a concentration gradient of a specific chemical.	-3.54606	YES
GO0042088 T HELPER 1 TYPE IMMUNE RESPONSE	[GO0042088:(CLASS:biological_process)T-helper 1 type immune response] An immune response which is associated with resistance to intracellular bacteria, fungi, and protozoa, and pathological conditions such as arthritis, and which is typically orchestrated by the production of particular cytokines by T-helper 1 cells, most notably interferon-gamma, IL-2, and lymphotoxin.	-3.54802	No
GO0008283 CELL PROLIFERATION	[GO0008283:(CLASS:biological_process)cell proliferation] The multiplication or reproduction of cells, resulting in the rapid expansion of a cell population.	-3.58466	No
GO0006915 APOPTOSIS	[GO0006915:(CLASS:biological_process)apoptosis] A form of programmed cell death induced by external or internal signals that trigger the activity of proteolytic caspases, whose actions dismantle the cell and result in cell death. Apoptosis begins internally with condensation and subsequent fragmentation of the cell nucleus (blebbing) while the plasma membrane remains intact. Other characteristics…	-4.2716	No
GO0001525 ANGIOGENESIS	[GO0001525:(CLASS:biological_process)angiogenesis] Blood vessel formation when new vessels emerge from the proliferation of pre-existing blood vessels.	-4.33531	YES
GO0006928 CELL MOTILITY	[GO0006928:(CLASS:biological_process)cell motility] Any process involved in the controlled movement of a cell.	-4.37741	YES
GO0000074 REGULATION OF PROGRESSION THROUGH CELL C	[GO0000074:(CLASS:biological_process)regulation of progression through cell cycle] Any process that modulates the rate or extent of progression through the cell cycle.	-4.74578	No
GO0007165 SIGNAL TRANSDUCTION	[GO0007165:(CLASS:biological_process)signal transduction] The cascade of processes by which a signal interacts with a receptor, causing a change in the level or activity of a second messenger or other downstream target, and ultimately effecting a change in the functioning of the cell.	-5.07744	No
GO0006955 IMMUNE RESPONSE	[GO0006955:(CLASS:biological_process)immune response] Any immune system process that functions in the calibrated response of an organism to a potential internal or invasive threat.	-5.44261	No
GO0007267 CELL CELL SIGNALING	[GO0007267:(CLASS:biological_process)cell-cell signaling] Any process that mediates the transfer of information from one cell to another.	-6.23225	No
GO0006935 CHEMOTAXIS	[GO0006935:(CLASS:biological_process)chemotaxis] The directed movement of a motile cell or organism, or the directed growth of a cell guided by a specific chemical concentration gradient. Movement may be towards a higher concentration (positive chemotaxis) or towards a lower concentration (negative chemotaxis).	-8.0804	No
GO0006954 INFLAMMATORY RESPONSE	[GO0006954:(CLASS:biological_process)inflammatory response] The immediate defensive reaction (by vertebrate tissue) to infection or injury caused by chemical or physical agents. The process is characterized by local vasodilation, extravasation of plasma into intercellular spaces and accumulation of white blood cells and macrophages.	-8.74361	No
