# Supplementary material for: Sex-specific transcriptome differences in a middle-aged frailty cohort
Source: BMC Geriatr. 2022 Aug 9;22:651. doi: 10.1186/s12877-022-03326-7 (PMC9361278; doi:10.1186/s12877-022-03326-7)
Supplement: Supplementary file 14 — Additional file 14. Significant gene ontology (GO) molecular functions in FRAF vs NORF. The complete GO annotation description, GO accession number, and Z-score are provided for all significant GO molecular function terms identified in the FRAF vs NORF comparison group. GO molecular function terms uniquely identified in the FRAF vs NORF comparison group are denoted in the “Unique to FRAF vs NORF” column. [file 12877_2022_3326_MOESM14_ESM.xlsx]

## Sheet: Additional_file14
GO Term	Annotation	Z-score	Unique to FRAF vs NORF
GO0030533 TRIPLET CODON AMINO ACID ADAPTOR ACTIVIT	[GO0030533:(CLASS:molecular_function)triplet codon-amino acid adaptor activity] The codon binding activity of a tRNA that positions an activated amino acid, mediating its insertion at the correct point in the sequence of a nascent polypeptide chain during protein synthesis.	5.1852	No
GO0003823 ANTIGEN BINDING	[GO0003823:(CLASS:molecular_function)antigen binding] Interacting selectively with an antigen, any substance which is capable of inducing a specific immune response and of reacting with the products of that response, the specific antibody or specifically sensitized T-lymphocytes, or both. Binding may counteract the biological activity of the antigen.	4.2326	No
GO0051018 PROTEIN KINASE A BINDING	[GO0051018:(CLASS:molecular_function)protein kinase A binding] Interacting selectively with protein kinase A.	1.1546	No
GO0008168 METHYLTRANSFERASE ACTIVITY	[GO0008168:(CLASS:molecular_function)methyltransferase activity] Catalysis of the transfer of a methyl group to an acceptor molecule.	1.02435	No
GO0008757 S ADENOSYLMETHIONINE DEPENDENT METHYLTRA	[GO0008757:(CLASS:molecular_function)S-adenosylmethionine-dependent methyltransferase activity] Catalysis of the transfer of a methyl group from S-adenosyl-L-methionine to a substrate.	0.914283	YES
GO0004415 HYALURONONGLUCOSAMINIDASE ACTIVITY	[GO0004415:(CLASS:molecular_function)hyalurononglucosaminidase activity] Catalysis of the random hydrolysis of 1,4-linkages between N-acetyl-beta-D-glucosamine and D-glucuronate residues in hyaluronate.	0.594582	No
GO0008094 DNA DEPENDENT ATPASE ACTIVITY	[GO0008094:(CLASS:molecular_function)DNA-dependent ATPase activity] Catalysis of the reaction: ATP + H2O = ADP + phosphate in the presence of double-stranded DNA; drives another reaction.	0.516762	No
GO0003678 DNA HELICASE ACTIVITY	[GO0003678:(CLASS:molecular_function)DNA helicase activity] Catalysis of the unwinding of a DNA duplex.	0.475335	YES
GO0004842 UBIQUITIN PROTEIN LIGASE ACTIVITY	[GO0004842:(CLASS:molecular_function)ubiquitin-protein ligase activity] Catalysis of the reaction: ATP + ubiquitin + protein lysine = AMP + diphosphate + protein N-ubiquityllysine.	-0.653662	YES
GO0005245 VOLTAGE GATED CALCIUM CHANNEL ACTIVITY	[GO0005245:(CLASS:molecular_function)voltage-gated calcium channel activity] Catalysis of the transmembrane transfer of a calcium ion by a voltage-gated channel.	-0.896723	No
GO0003735 STRUCTURAL CONSTITUENT OF RIBOSOME	[GO0003735:(CLASS:molecular_function)structural constituent of ribosome] The action of a molecule that contributes to the structural integrity of the ribosome.	-1.0043	No
GO0005096 GTPASE ACTIVATOR ACTIVITY	[GO0005096:(CLASS:molecular_function)GTPase activator activity] Increases the activity of a GTPase, an enzyme that catalyzes the hydrolysis of GTP.	-1.18537	YES
GO0003714 TRANSCRIPTION COREPRESSOR ACTIVITY	[GO0003714:(CLASS:molecular_function)transcription corepressor activity] The function of a transcription cofactor that represses transcription from a RNA polymerase II promoter; does not bind DNA itself.	-1.54891	No
GO0016290 PALMITOYL COA HYDROLASE ACTIVITY	[GO0016290:(CLASS:molecular_function)palmitoyl-CoA hydrolase activity] Catalysis of the reaction: palmitoyl-CoA + H2O = CoA + palmitate.	-1.57193	YES
GO0003713 TRANSCRIPTION COACTIVATOR ACTIVITY	[GO0003713:(CLASS:molecular_function)transcription coactivator activity] The function of a transcription cofactor that activates transcription from a RNA polymerase II promoter; does not bind DNA itself.	-1.6107	No
GO0016740 TRANSFERASE ACTIVITY	[GO0016740:(CLASS:molecular_function)transferase activity] Catalysis of the transfer of a group, e.g. a methyl group, glycosyl group, acyl group, phosphorus-containing, or other groups, from one compound (generally regarded as the donor) to another compound (generally regarded as the acceptor). Transferase is the systematic name for any enzyme of EC class 2.	-1.71308	No
GO0000166 NUCLEOTIDE BINDING	[GO0000166:(CLASS:molecular_function)nucleotide binding] Interacting selectively with a nucleotide, any compound consisting of a nucleoside that is esterified with (ortho)phosphate or an oligophosphate at any hydroxyl group on the ribose or deoxyribose moiety.	-1.78199	YES
GO0004857 ENZYME INHIBITOR ACTIVITY	[GO0004857:(CLASS:molecular_function)enzyme inhibitor activity] Stops, prevents or reduces the activity of an enzyme.	-1.78907	YES
GO0004861 CYCLIN DEPENDENT PROTEIN KINASE INHIBITO	[GO0004861:(CLASS:molecular_function)cyclin-dependent protein kinase inhibitor activity] Stops, prevents or reduces the activity of a cyclin-dependent protein kinase.	-1.79854	No
GO0004674 PROTEIN SERINE OR THREONINE KINASE ACTIV	[GO0004674:(CLASS:molecular_function)protein serine/threonine kinase activity] Catalysis of the reaction: ATP + a protein serine/threonine = ADP + protein serine/threonine phosphate.	-1.87445	No
GO0016787 HYDROLASE ACTIVITY	[GO0016787:(CLASS:molecular_function)hydrolase activity] Catalysis of the hydrolysis of various bonds, e.g. C-O, C-N, C-C, phosphoric anhydride bonds, etc. Hydrolase is the systematic name for any enzyme of EC class 3.	-1.89865	No
GO0004721 PHOSPHOPROTEIN PHOSPHATASE ACTIVITY	[GO0004721:(CLASS:molecular_function)phosphoprotein phosphatase activity] Catalysis of the reaction: a phosphoprotein + H2O = a protein + phosphate. Together with protein kinases, these enzymes control the state of phosphorylation of cell proteins and thereby provide an important mechanism for regulating cellular activity.	-1.90317	No
GO0004970 IONOTROPIC GLUTAMATE RECEPTOR ACTIVITY	[GO0004970:(CLASS:molecular_function)ionotropic glutamate receptor activity] Combining with glutamate to initiate a change in cell activity through the regulation of ion channels.	-1.90777	No
GO0008134 TRANSCRIPTION FACTOR BINDING	[GO0008134:(CLASS:molecular_function)transcription factor binding] Interacting selectively with a transcription factor, any protein required to initiate or regulate transcription.	-1.9729	No
GO0003779 ACTIN BINDING	[GO0003779:(CLASS:molecular_function)actin binding] Interacting selectively with monomeric or multimeric forms of actin, including actin filaments.	-2.00488	No
GO0008430 SELENIUM BINDING	[GO0008430:(CLASS:molecular_function)selenium binding] Interacting selectively with selenium (Se).	-2.00579	YES
GO0003924 GTPASE ACTIVITY	[GO0003924:(CLASS:molecular_function)GTPase activity] Catalysis of the reaction: GTP + H2O = GDP + phosphate.	-2.0061	YES
GO0005525 GTP BINDING	[GO0005525:(CLASS:molecular_function)GTP binding] Interacting selectively with GTP, guanosine triphosphate.	-2.06952	No
GO0016564 TRANSCRIPTION REPRESSOR ACTIVITY	[GO0016564:(CLASS:molecular_function)transcription repressor activity] Any transcription regulator activity that prevents or downregulates transcription.	-2.1745	No
GO0004942 ANAPHYLATOXIN RECEPTOR ACTIVITY	[GO0004942:(CLASS:molecular_function)anaphylatoxin receptor activity] Combining with anaphylatoxin to initiate a change in cell activity.	-2.30833	No
GO0016791 PHOSPHORIC MONOESTER HYDROLASE ACTIVITY	[GO0016791:(CLASS:molecular_function)phosphoric monoester hydrolase activity] Catalysis of the hydrolysis of phosphoric monoesters, releasing inorganic phosphate.	-2.3289	YES
GO0004672 PROTEIN KINASE ACTIVITY	[GO0004672:(CLASS:molecular_function)protein kinase activity] Catalysis of the phosphorylation of an amino acid residue in a protein, usually according to the reaction: a protein + ATP = a phosphoprotein + ADP.	-2.34773	No
GO0001584 RHODOPSIN LIKE RECEPTOR ACTIVITY	[GO0001584:(CLASS:molecular_function)rhodopsin-like receptor activity] A G-protein coupled receptor that is structurally/functionally related to the rhodopsin receptor.	-2.66952	No
GO0016301 KINASE ACTIVITY	[GO0016301:(CLASS:molecular_function)kinase activity] Catalysis of the transfer of a phosphate group, usually from ATP, to a substrate molecule.	-2.67764	No
GO0046983 PROTEIN DIMERIZATION ACTIVITY	[GO0046983:(CLASS:molecular_function)protein dimerization activity] The formation of a protein dimer, a macromolecular structure consists of two noncovalently associated identical or nonidentical subunits.	-2.68005	No
GO0003700 TRANSCRIPTION FACTOR ACTIVITY	[GO0003700:(CLASS:molecular_function)transcription factor activity] The function of binding to a specific DNA sequence in order to modulate transcription. The transcription factor may or may not also interact selectively with a protein or macromolecular complex.	-2.86235	No
GO0019838 GROWTH FACTOR BINDING	[GO0019838:(CLASS:molecular_function)growth factor binding] Interacting selectively with any growth factor, proteins or polypeptides that stimulate a cell or organism to grow or proliferate.	-3.11856	YES
GO0043565 SEQUENCE SPECIFIC DNA BINDING	[GO0043565:(CLASS:molecular_function)sequence-specific DNA binding] Interacting selectively with DNA of a specific nucleotide composition, e.g. GC-rich DNA binding, or with a specific sequence motif or type of DNA e.g. promotor binding or rDNA binding.	-3.1529	No
GO0004872 RECEPTOR ACTIVITY	[GO0004872:(CLASS:molecular_function)receptor activity] Combining with an extracellular or intracellular messenger to initiate a change in cell activity.	-3.59147	No
GO0008201 HEPARIN BINDING	[GO0008201:(CLASS:molecular_function)heparin binding] Interacting selectively with heparin, any member of a group of glycosaminoglycans found mainly as an intracellular component of mast cells and which consist predominantly of alternating alpha1-4-linked D-galactose and N-acetyl-D-glucosamine-6-sulfate residues.	-3.61297	No
GO0004871 SIGNAL TRANSDUCER ACTIVITY	[GO0004871:(CLASS:molecular_function)signal transducer activity] Mediates the transfer of a signal from the outside to the inside of a cell by means other than the introduction of the signal molecule itself into the cell.	-4.9723	No
GO0005515 PROTEIN BINDING	[GO0005515:(CLASS:molecular_function)protein binding] Interacting selectively with any protein or protein complex (a complex of two or more proteins that may include other nonprotein molecules).	-5.15277	No
GO0005125 CYTOKINE ACTIVITY	[GO0005125:(CLASS:molecular_function)cytokine activity] Functions to control the survival, growth, differentiation and effector function of tissues and cells.	-8.30994	No
GO0008009 CHEMOKINE ACTIVITY	[GO0008009:(CLASS:molecular_function)chemokine activity] The function of a family of chemotactic pro-inflammatory activation-inducible cytokines acting primarily upon hemopoietic cells in immunoregulatory processes; all chemokines possess a number of conserved cysteine residues involved in intramolecular disulfide bond formation.	-8.39831	No
