# Supplementary material for: Sex-specific transcriptome differences in a middle-aged frailty cohort
Source: BMC Geriatr. 2022 Aug 9;22:651. doi: 10.1186/s12877-022-03326-7 (PMC9361278; doi:10.1186/s12877-022-03326-7)
Supplement: Supplementary file 15 — Additional file 15. Significant gene ontology (GO) cellular components in FRAF vs NORF. The complete GO annotation description, GO accession number, and Z-score are provided for all significant GO cellular component terms identified in the FRAF vs NORF comparison group. GO cellular component terms uniquely identified in the FRAF vs NORF comparison group are denoted in the “Unique to FRAF vs NORF” column. [file 12877_2022_3326_MOESM15_ESM.xlsx]

## Sheet: Additional_file15
GO Term	Annotation	Z-score	Unique to FRAF vs NORF
GO0045177 APICAL PART OF CELL	[GO0045177:(CLASS:cellular_component)apical part of cell] The apical region of a cell.	2.00397	YES
GO0000940 OUTER KINETOCHORE OF CONDENSED CHROMOSOM	[GO0000940:(CLASS:cellular_component)outer kinetochore of condensed chromosome] The region of a condensed chromosome kinetochore most external to centromeric DNA; this outer region mediates kinetochore-microtubule interactions.	0.898833	No
GO0005863 STRIATED MUSCLE THICK FILAMENT	[GO0005863:(CLASS:cellular_component)striated muscle thick filament] Filaments formed of polymers of a muscle-specific myosin II isoform, found in the middle of sarcomeres in myofibrils.	0.857349	YES
GO0000776 KINETOCHORE	[GO0000776:(CLASS:cellular_component)kinetochore] A multisubunit complex that is located at the pericentric region of DNA and provides an attachment point for the spindle microtubules.	0.671787	No
GO0005643 NUCLEAR PORE	[GO0005643:(CLASS:cellular_component)nuclear pore] Any of the numerous similar discrete openings in the nuclear envelope of a eukaryotic cell, where the inner and outer nuclear membranes are joined.	0.403282	YES
GO0030529 RIBONUCLEOPROTEIN COMPLEX	[GO0030529:(CLASS:cellular_component)ribonucleoprotein complex] A macromolecular complex containing both protein and RNA molecules.	-0.709265	No
GO0005730 NUCLEOLUS	[GO0005730:(CLASS:cellular_component)nucleolus] A small, dense body one or more of which are present in the nucleus of eukaryotic cells. It is rich in RNA and protein, is not bounded by a limiting membrane, and is not seen during mitosis. Its prime function is the transcription of the nucleolar DNA into 45S ribosomal-precursor RNA, the processing of this RNA into 5.8S, 18S, and 28S components of …	-0.900047	YES
GO0005840 RIBOSOME	[GO0005840:(CLASS:cellular_component)ribosome] An intracellular organelle, about 200 A in diameter, consisting of RNA and protein. It is the site of protein biosynthesis resulting from translation of messenger RNA (mRNA). It consists of two subunits, one large and one small, each containing only protein and RNA. Both the ribosome and its subunits are characterized by their sedimentation coefficie…	-1.01483	No
GO0005743 MITOCHONDRIAL INNER MEMBRANE	[GO0005743:(CLASS:cellular_component)mitochondrial inner membrane] The inner, i.e. lumen-facing, lipid bilayer of the mitochondrial envelope. It is highly folded to form cristae.	-1.12152	No
GO0005764 LYSOSOME	[GO0005764:(CLASS:cellular_component)lysosome] Any of a group of related cytoplasmic, membrane bound organelles that are found in most animal cells and that contain a variety of hydrolases, most of which have their maximal activities in the pH range 5-6. The contained enzymes display latency if properly isolated. About 40 different lysosomal hydrolases are known and lysosomes have a great variety…	-2.07618	No
GO0005829 CYTOSOL	[GO0005829:(CLASS:cellular_component)cytosol] That part of the cytoplasm that does not contain membranous or particulate subcellular components.	-2.18088	YES
GO0005856 CYTOSKELETON	[GO0005856:(CLASS:cellular_component)cytoskeleton] Any of the various filamentous elements that form the internal framework of cells, and typically remain after treatment of the cells with mild detergent to remove membrane constituents and soluble components of the cytoplasm. The term embraces intermediate filaments, microfilaments, microtubules, the microtrabecular lattice, and other structures …	-2.70824	No
GO0005634 NUCLEUS	[GO0005634:(CLASS:cellular_component)nucleus] A membrane-bounded organelle of eukaryotic cells in which chromosomes are housed and replicated. In most cells, the nucleus contains all of the cell's chromosomes except the organellar chromosomes, and is the site of RNA synthesis and processing. In some species, or in specialized cell types, RNA metabolism or DNA replication may be absent.	-2.79575	No
GO0016021 INTEGRAL TO MEMBRANE	[GO0016021:(CLASS:cellular_component)integral to membrane] Penetrating at least one phospholipid bilayer of a membrane. May also refer to the state of being buried in the bilayer with no exposure outside the bilayer. When used to describe a protein, indicates that all or part of the peptide sequence is embedded in the membrane.	-3.63809	No
GO0005737 CYTOPLASM	[GO0005737:(CLASS:cellular_component)cytoplasm] All of the contents of a cell excluding the plasma membrane and nucleus, but including other subcellular structures.	-3.93102	No
GO0005886 PLASMA MEMBRANE	[GO0005886:(CLASS:cellular_component)plasma membrane] The membrane surrounding a cell that separates the cell from its external environment. It consists of a phospholipid bilayer and associated proteins.	-4.61805	No
GO0005887 INTEGRAL TO PLASMA MEMBRANE	[GO0005887:(CLASS:cellular_component)integral to plasma membrane] Penetrating at least one phospholipid bilayer of a plasma membrane. May also refer to the state of being buried in the bilayer with no exposure outside the bilayer.	-4.91109	YES
GO0016020 MEMBRANE	[GO0016020:(CLASS:cellular_component)membrane] Double layer of lipid molecules that encloses all cells, and, in eukaryotes, many organelles; may be a single or double lipid bilayer; also includes associated proteins.	-5.111	No
GO0005615 EXTRACELLULAR SPACE	[GO0005615:(CLASS:cellular_component)extracellular space] That part of a multicellular organism outside the cells proper, usually taken to be outside the plasma membranes, and occupied by fluid.	-6.13411	No
GO0005576 EXTRACELLULAR REGION	[GO0005576:(CLASS:cellular_component)extracellular region] The space external to the outermost structure of a cell. For cells without external protective or external encapsulating structures this refers to space outside of the plasma membrane. This term covers the host cell environment outside an intracellular parasite.	-6.21291	No
