# Supplementary material for: Sex-specific transcriptome differences in a middle-aged frailty cohort
Source: BMC Geriatr. 2022 Aug 9;22:651. doi: 10.1186/s12877-022-03326-7 (PMC9361278; doi:10.1186/s12877-022-03326-7)
Supplement: Supplementary file 16 — Additional file 16. Significant gene ontology (GO) biological processes in FRAM vs FRAF. The complete GO annotation description, GO accession number, and Z-score are provided for all significant GO biological process terms identified in the FRAM vs FRAF comparison group. GO biological process terms uniquely identified in the FRAM vs FRAF comparison group are denoted in the “Unique to FRAM vs FRAF” column. [file 12877_2022_3326_MOESM16_ESM.xlsx]

## Sheet: Additional_file16
GO Term	Annotation	Z-score	Unique to FRAM vs FRAF
GO0006954 INFLAMMATORY RESPONSE	[GO0006954:(CLASS:biological_process)inflammatory response] The immediate defensive reaction (by vertebrate tissue) to infection or injury caused by chemical or physical agents. The process is characterized by local vasodilation, extravasation of plasma into intercellular spaces and accumulation of white blood cells and macrophages.	10.6804	No
GO0006935 CHEMOTAXIS	[GO0006935:(CLASS:biological_process)chemotaxis] The directed movement of a motile cell or organism, or the directed growth of a cell guided by a specific chemical concentration gradient. Movement may be towards a higher concentration (positive chemotaxis) or towards a lower concentration (negative chemotaxis).	7.62947	No
GO0006955 IMMUNE RESPONSE	[GO0006955:(CLASS:biological_process)immune response] Any immune system process that functions in the calibrated response of an organism to a potential internal or invasive threat.	6.87595	No
GO0009615 RESPONSE TO VIRUS	[GO0009615:(CLASS:biological_process)response to virus] A change in state or activity of a cell or an organism (in terms of movement, secretion, enzyme production, gene expression, etc.) as a result of a stimulus from a virus.	5.33312	No
GO0007267 CELL CELL SIGNALING	[GO0007267:(CLASS:biological_process)cell-cell signaling] Any process that mediates the transfer of information from one cell to another.	5.25919	No
GO0007165 SIGNAL TRANSDUCTION	[GO0007165:(CLASS:biological_process)signal transduction] The cascade of processes by which a signal interacts with a receptor, causing a change in the level or activity of a second messenger or other downstream target, and ultimately effecting a change in the functioning of the cell.	4.39423	No
GO0006953 ACUTE PHASE RESPONSE	[GO0006953:(CLASS:biological_process)acute-phase response] Process involving non-antibody proteins whose concentrations in the plasma increase in response to infection or injury of homeothermic animals.	3.19304	No
GO0006952 DEFENSE RESPONSE	[GO0006952:(CLASS:biological_process)defense response] Reactions, triggered in response to the presence of a foreign body or the occurrence of an injury, which result in restriction of damage to the organism attacked or prevention/recovery from the infection caused by the attack.	3.18168	No
GO0006915 APOPTOSIS	[GO0006915:(CLASS:biological_process)apoptosis] A form of programmed cell death induced by external or internal signals that trigger the activity of proteolytic caspases, whose actions dismantle the cell and result in cell death. Apoptosis begins internally with condensation and subsequent fragmentation of the cell nucleus (blebbing) while the plasma membrane remains intact. Other characteristics…	3.15996	No
GO0006355 REGULATION OF TRANSCRIPTION DNA DEPENDE	[GO0006355:(CLASS:biological_process)regulation of transcription, DNA-dependent] Any process that modulates the frequency, rate or extent of DNA-dependent transcription.	3.0504	No
GO0043123 POSITIVE REGULATION OF I KAPPAB KINASE O	[GO0043123:(CLASS:biological_process)positive regulation of I-kappaB kinase/NF-kappaB cascade] Any process that activates or increases the frequency, rate or extent of an I-kappaB kinase/NF-kappaB induced cascade.	3.02237	No
GO0000122 NEGATIVE REGULATION OF TRANSCRIPTION FRO	[GO0000122:(CLASS:biological_process)negative regulation of transcription from RNA polymerase II promoter] Any process that stops, prevents or reduces the frequency, rate or extent of transcription from an RNA polymerase II promoter.	2.93204	No
GO0009987 CELLULAR PROCESS	[GO0009987:(CLASS:biological_process)cellular process] Processes that are carried out at the cellular level, but are not necessarily restricted to a single cell. For example, cell communication occurs among more than one cell, but occurs at the cellular level.	2.75841	No
GO0042832 DEFENSE RESPONSE TO PROTOZOAN	[GO0042832:(CLASS:biological_process)defense response to protozoan] Reactions triggered in response to the presence of a protozoan that act to protect the cell or organism.	2.71627	No
GO0006350 TRANSCRIPTION	[GO0006350:(CLASS:biological_process)transcription] The synthesis of either RNA on a template of DNA or DNA on a template of RNA.	2.55512	YES
GO0045944 POSITIVE REGULATION OF TRANSCRIPTION FRO	[GO0045944:(CLASS:biological_process)positive regulation of transcription from RNA polymerase II promoter] Any process that activates or increases the frequency, rate or extent of transcription from the RNA polymerase II promoter.	2.54385	No
GO0042088 T HELPER 1 TYPE IMMUNE RESPONSE	[GO0042088:(CLASS:biological_process)T-helper 1 type immune response] An immune response which is associated with resistance to intracellular bacteria, fungi, and protozoa, and pathological conditions such as arthritis, and which is typically orchestrated by the production of particular cytokines by T-helper 1 cells, most notably interferon-gamma, IL-2, and lymphotoxin.	2.34198	No
GO0006118 ELECTRON TRANSPORT	[GO0006118:(CLASS:biological_process)electron transport] The transport of electrons from an electron donor to an electron acceptor.	2.31446	No
GO0002467 GERMINAL CENTER FORMATION	[GO0002467:(CLASS:biological_process)germinal center formation] The process by which germinal centers form. A germinal center is a specialized microenvironment formed when activated B cells enter lymphoid follicles. Germinal centers are the foci for B cell proliferation and somatic hypermutation.	2.25424	No
GO0008360 REGULATION OF CELL SHAPE	[GO0008360:(CLASS:biological_process)regulation of cell shape] Any process that modulates the shape of a cell.	2.02766	No
GO0019882 ANTIGEN PROCESSING AND PRESENTATION	[GO0019882:(CLASS:biological_process)antigen processing and presentation] The process by which an antigen-presenting cell expresses antigen (peptide or lipid) on its cell surface in association with an MHC protein complex.	1.97052	YES
GO0008150 BIOLOGICAL PROCESS	[GO0008150:(CLASS:biological_process)biological_process] Those processes specifically pertinent to the functioning of integrated living units: cells, tissues, organs, and organisms. A process is a collection of molecular events with a defined beginning and end.	1.95555	YES
GO0043066 NEGATIVE REGULATION OF APOPTOSIS	[GO0043066:(CLASS:biological_process)negative regulation of apoptosis] Any process that stops, prevents or reduces the frequency, rate or extent of cell death by apoptosis.	1.91518	No
GO0042092 T HELPER 2 TYPE IMMUNE RESPONSE	[GO0042092:(CLASS:biological_process)T-helper 2 type immune response] An immune response which is associated with resistance to extracellular organisms such as helminths and pathological conditions such as allergy, which is typically orchestrated by the production of particular cytokines by T-helper 2 cells, most notably IL-4, IL-5, IL-10, and IL-13, resulting in enhanced production of certain an…	1.84233	No
GO0006805 XENOBIOTIC METABOLIC PROCESS	[GO0006805:(CLASS:biological_process)xenobiotic metabolic process] The chemical reactions and pathways involving a xenobiotic compound, a compound foreign to living organisms. Used of chemical compounds, e.g. a xenobiotic chemical, such as a pesticide.	1.80949	No
GO0016477 CELL MIGRATION	[GO0016477:(CLASS:biological_process)cell migration] The orderly movement of cells from one site to another, often during the development of a multicellular organism.	1.77919	YES
GO0032760 POSITIVE REGULATION OF TUMOR NECROSIS FA	[GO0032760:(CLASS:biological_process)positive regulation of tumor necrosis factor production] Any process that activates or increases the frequency, rate, or extent of tumor necrosis factor production.	1.75275	No
GO0006417 REGULATION OF TRANSLATION	[GO0006417:(CLASS:biological_process)regulation of translation] Any process that modulates the frequency, rate or extent of the chemical reactions and pathways resulting in the formation of proteins by the translation of mRNA.	1.73852	No
GO0007626 LOCOMOTORY BEHAVIOR	[GO0007626:(CLASS:biological_process)locomotory behavior] The specific movement from place to place of an organism in response to external or internal stimuli. Locomotion of a whole organism in a manner dependent upon some combination of that organism's internal state and external conditions.	1.5425	No
GO0016311 DEPHOSPHORYLATION	[GO0016311:(CLASS:biological_process)dephosphorylation] The process of removing one or more phosphoric (ester or anhydride) residues from a molecule.	1.52934	No
GO0043065 POSITIVE REGULATION OF APOPTOSIS	[GO0043065:(CLASS:biological_process)positive regulation of apoptosis] Any process that activates or increases the frequency, rate or extent of cell death by apoptosis.	1.4019	No
GO0006366 TRANSCRIPTION FROM RNA POLYMERASE II PRO	[GO0006366:(CLASS:biological_process)transcription from RNA polymerase II promoter] The synthesis of RNA from a DNA template by RNA polymerase II (Pol II), originating at a Pol II-specific promoter. Includes transcription of messenger RNA (mRNA) and certain small nuclear RNAs (snRNAs).	1.37029	No
GO0007050 CELL CYCLE ARREST	[GO0007050:(CLASS:biological_process)cell cycle arrest] Any process by which progression through the cell cycle is halted during one of the normal phases (G1, S, G2, M).	1.26241	No
GO0014032 NEURAL CREST CELL DEVELOPMENT	[GO0014032:(CLASS:biological_process)neural crest cell development] The process aimed at the progression of a neural crest cell over time, from initial commitment of the cell to its specific fate, to the fully functional differentiated cell.	1.0599	No
GO0030949 POSITIVE REGULATION OF VASCULAR ENDOTHEL	[GO0030949:(CLASS:biological_process)positive regulation of vascular endothelial growth factor receptor signaling pathway] Any process that activates or increases the frequency, rate or extent of vascular endothelial growth factor receptor signaling pathway activity.	0.855208	No
GO0016568 CHROMATIN MODIFICATION	[GO0016568:(CLASS:biological_process)chromatin modification] The alteration of DNA or protein in chromatin, which may result in changing the chromatin structure.	0.808987	YES
GO0006886 INTRACELLULAR PROTEIN TRANSPORT	[GO0006886:(CLASS:biological_process)intracellular protein transport] The directed movement of proteins in a cell, including the movement of proteins between specific compartments or structures within a cell, such as organelles of a eukaryotic cell.	0.788843	No
GO0042130 NEGATIVE REGULATION OF T CELL PROLIFERAT	[GO0042130:(CLASS:biological_process)negative regulation of T cell proliferation] Any process that stops, prevents or reduces the rate or extent of T cell proliferation.	-0.8573	YES
GO0015672 MONOVALENT INORGANIC CATION TRANSPORT	[GO0015672:(CLASS:biological_process)monovalent inorganic cation transport] The directed movement of inorganic cations with a valency of one into, out of, within or between cells. Inorganic cations are atoms or small molecules with a positive charge which do not contain carbon in covalent linkage.	-0.997373	No
GO0006281 DNA REPAIR	[GO0006281:(CLASS:biological_process)DNA repair] The process of restoring DNA after damage. Genomes are subject to damage by chemical and physical agents in the environment (e.g. UV and ionizing radiations, chemical mutagens, fungal and bacterial toxins, etc.) and by free radicals or alkylating agents endogenously generated in metabolism. DNA is also damaged because of errors during its replicati…	-1.01612	No
GO0007548 SEX DIFFERENTIATION	[GO0007548:(CLASS:biological_process)sex differentiation] The establishment of the sex of an organism by physical differentiation.	-1.03554	YES
GO0006268 DNA UNWINDING DURING REPLICATION	[GO0006268:(CLASS:biological_process)DNA unwinding during replication] The process by which interchain hydrogen bonds between two strands of DNA are broken or 'melted', generating unpaired template strands for DNA replication.	-1.29604	YES
GO0007089 TRAVERSING START CONTROL POINT OF MITOTI	[GO0007089:(CLASS:biological_process)traversing start control point of mitotic cell cycle] Passage through a cell cycle control point late in G1 phase of the mitotic cell cycle just before entry into S phase; in most organisms studied, including budding yeast and animal cells, passage through start normally commits the cell to progressing through the entire cell cycle.	-1.33941	YES
GO0007093 MITOTIC CELL CYCLE CHECKPOINT	[GO0007093:(CLASS:biological_process)mitotic cell cycle checkpoint] A signal transduction-based surveillance mechanism that ensures accurate chromosome replication and segregation by preventing progression through a mitotic cell cycle until conditions are suitable for the cell to proceed to the next stage.	-1.39806	No
GO0048015 PHOSPHOINOSITIDE MEDIATED SIGNALING	[GO0048015:(CLASS:biological_process)phosphoinositide-mediated signaling] A series of molecular signals in which a cell uses a phosphoinositide to convert an extracellular signal into a response.	-1.43634	YES
GO0000724 DOUBLE STRAND BREAK REPAIR VIA HOMOLOGOU	[GO0000724:(CLASS:biological_process)double-strand break repair via homologous recombination] The error-free repair of a double-strand break in DNA in which the broken DNA molecule is repaired using homologous sequences. A strand in the broken DNA searches for a homologous region in an intact chromosome to serve as the template for DNA synthesis. The restoration of two intact DNA molecules result…	-1.4801	YES
GO0007076 MITOTIC CHROMOSOME CONDENSATION	[GO0007076:(CLASS:biological_process)mitotic chromosome condensation] The cell cycle process whereby chromatin structure is compacted prior to mitosis in eukaryotic cells.	-1.51746	No
GO0015813 GLUTAMATE TRANSPORT	[GO0015813:(CLASS:biological_process)glutamate transport] The directed movement of glutamate, the anion of 2-aminopentanedioic acid, into, out of, within or between cells.	-1.62464	YES
GO0007051 SPINDLE ORGANIZATION AND BIOGENESIS	[GO0007051:(CLASS:biological_process)spindle organization and biogenesis] A process that is carried out at the cellular level which results in the formation, arrangement of constituent parts, or disassembly of the spindle, the array of microtubules and associated molecules that forms between opposite poles of a eukaryotic cell during DNA segregation and serves to move the duplicated chromosomes a…	-1.78527	YES
GO0006270 DNA REPLICATION INITIATION	[GO0006270:(CLASS:biological_process)DNA replication initiation] The process by which DNA replication is started; this involves the separation of a stretch of the DNA double helix, the recruitment of DNA polymerases and the initiation of polymerase action.	-1.87013	No
GO0007049 CELL CYCLE	[GO0007049:(CLASS:biological_process)cell cycle] The progression of biochemical and morphological phases and events that occur in a cell during successive cell replication or nuclear replication events. Canonically, the cell cycle comprises the replication and segregation of genetic material followed by the division of the cell, but in endocycles or syncytial cells nuclear replication or nuclear …	-1.89269	YES
GO0006525 ARGININE METABOLIC PROCESS	[GO0006525:(CLASS:biological_process)arginine metabolic process] The chemical reactions and pathways involving arginine, 2-amino-5-guanidinopentanoic acid.	-1.98016	No
GO0042074 CELL MIGRATION INVOLVED IN GASTRULATION	[GO0042074:(CLASS:biological_process)cell migration involved in gastrulation] The migration of individual cells within the blastocyst to help establish the multi-layered body plan of the organism (gastrulation). For example, the migration of cells from the surface to the interior of the embryo (ingression).	-2.93245	No
GO0006260 DNA REPLICATION	[GO0006260:(CLASS:biological_process)DNA replication] The process whereby new strands of DNA are synthesized. The template for replication can either be an existing DNA molecule or RNA.	-3.22635	No
GO0050909 SENSORY PERCEPTION OF TASTE	[GO0050909:(CLASS:biological_process)sensory perception of taste] The series of events required for an organism to receive a gustatory stimulus, convert it to a molecular signal, and recognize and characterize the signal. Gustation involves the direct detection of chemical composition, usually through contact with chemoreceptor cells.	-3.27083	No
GO0051301 CELL DIVISION	[GO0051301:(CLASS:biological_process)cell division] The processes resulting in the physical partitioning and separation of a cell into daughter cells.	-3.65129	No
GO0015671 OXYGEN TRANSPORT	[GO0015671:(CLASS:biological_process)oxygen transport] The directed movement of oxygen (O2) into, out of, within or between cells.	-3.72991	No
GO0007067 MITOSIS	[GO0007067:(CLASS:biological_process)mitosis] Progression through mitosis, the division of the eukaryotic cell nucleus to produce two daughter nuclei that, usually, contain the identical chromosome complement to their mother.	-4.00562	No
GO0006334 NUCLEOSOME ASSEMBLY	[GO0006334:(CLASS:biological_process)nucleosome assembly] The aggregation and bonding together of a nucleosome, the beadlike structural units of eukaryotic chromatin composed of histones and DNA.	-4.03683	No
GO0007001 CHROMOSOME ORGANIZATION AND BIOGENESIS (	[GO0007001:(CLASS:biological_process)chromosome organization and biogenesis (sensu Eukaryota)] A process that is carried out at the cellular level which results in the formation, arrangement of constituent parts, or disassembly of eukaryotic chromosomes, structures composed of a very long molecule of DNA and associated proteins (e.g. histones) that carries hereditary information. As in, but not r…	-4.25471	No
