# Supplementary material for: Sex-specific transcriptome differences in a middle-aged frailty cohort
Source: BMC Geriatr. 2022 Aug 9;22:651. doi: 10.1186/s12877-022-03326-7 (PMC9361278; doi:10.1186/s12877-022-03326-7)
Supplement: Supplementary file 17 — Additional file 17. Significant gene ontology (GO) molecular functions in FRAM vs FRAF. The complete GO annotation description, GO accession number, and Z-score are provided for all significant GO molecular function terms identified in the FRAM vs FRAF comparison group. GO molecular function terms uniquely identified in the FRAM vs FRAF comparison group are denoted in the “Unique to FRAM vs FRAF” column. [file 12877_2022_3326_MOESM17_ESM.xlsx]

## Sheet: Additional_file17
GO Term	Annotation	Z-score	Unique to FRAM vs FRAF
GO0008009 CHEMOKINE ACTIVITY	[GO0008009:(CLASS:molecular_function)chemokine activity] The function of a family of chemotactic pro-inflammatory activation-inducible cytokines acting primarily upon hemopoietic cells in immunoregulatory processes; all chemokines possess a number of conserved cysteine residues involved in intramolecular disulfide bond formation.	8.88238	No
GO0005125 CYTOKINE ACTIVITY	[GO0005125:(CLASS:molecular_function)cytokine activity] Functions to control the survival, growth, differentiation and effector function of tissues and cells.	5.81915	No
GO0004871 SIGNAL TRANSDUCER ACTIVITY	[GO0004871:(CLASS:molecular_function)signal transducer activity] Mediates the transfer of a signal from the outside to the inside of a cell by means other than the introduction of the signal molecule itself into the cell.	3.9048	No
GO0046983 PROTEIN DIMERIZATION ACTIVITY	[GO0046983:(CLASS:molecular_function)protein dimerization activity] The formation of a protein dimer, a macromolecular structure consists of two noncovalently associated identical or nonidentical subunits.	3.63462	No
GO0003700 TRANSCRIPTION FACTOR ACTIVITY	[GO0003700:(CLASS:molecular_function)transcription factor activity] The function of binding to a specific DNA sequence in order to modulate transcription. The transcription factor may or may not also interact selectively with a protein or macromolecular complex.	3.32172	No
GO0043565 SEQUENCE SPECIFIC DNA BINDING	[GO0043565:(CLASS:molecular_function)sequence-specific DNA binding] Interacting selectively with DNA of a specific nucleotide composition, e.g. GC-rich DNA binding, or with a specific sequence motif or type of DNA e.g. promotor binding or rDNA binding.	3.25405	No
GO0004872 RECEPTOR ACTIVITY	[GO0004872:(CLASS:molecular_function)receptor activity] Combining with an extracellular or intracellular messenger to initiate a change in cell activity.	2.89819	No
GO0005515 PROTEIN BINDING	[GO0005515:(CLASS:molecular_function)protein binding] Interacting selectively with any protein or protein complex (a complex of two or more proteins that may include other nonprotein molecules).	2.58222	No
GO0001584 RHODOPSIN LIKE RECEPTOR ACTIVITY	[GO0001584:(CLASS:molecular_function)rhodopsin-like receptor activity] A G-protein coupled receptor that is structurally/functionally related to the rhodopsin receptor.	2.15807	No
GO0005245 VOLTAGE GATED CALCIUM CHANNEL ACTIVITY	[GO0005245:(CLASS:molecular_function)voltage-gated calcium channel activity] Catalysis of the transmembrane transfer of a calcium ion by a voltage-gated channel.	2.14116	No
GO0003723 RNA BINDING	[GO0003723:(CLASS:molecular_function)RNA binding] Interacting selectively with an RNA molecule or a portion thereof.	2.0522	YES
GO0004942 ANAPHYLATOXIN RECEPTOR ACTIVITY	[GO0004942:(CLASS:molecular_function)anaphylatoxin receptor activity] Combining with anaphylatoxin to initiate a change in cell activity.	2.03254	No
GO0016564 TRANSCRIPTION REPRESSOR ACTIVITY	[GO0016564:(CLASS:molecular_function)transcription repressor activity] Any transcription regulator activity that prevents or downregulates transcription.	1.99864	No
GO0016491 OXIDOREDUCTASE ACTIVITY	[GO0016491:(CLASS:molecular_function)oxidoreductase activity] Catalysis of an oxidation-reduction (redox) reaction, a reversible chemical reaction in which the oxidation state of an atom or atoms within a molecule is altered. One substrate acts as a hydrogen or electron donor and becomes oxidized, while the other acts as hydrogen or electron acceptor and becomes reduced.	1.98264	YES
GO0001730 2 5 OLIGOADENYLATE SYNTHETASE ACTIVITY	[GO0001730:(CLASS:molecular_function)2'-5'-oligoadenylate synthetase activity] Catalysis of the reaction: ATP = pppA(2'p5'A)n oligomers. Requires binding of double-stranded RNA.	1.85745	No
GO0003729 MRNA BINDING	[GO0003729:(CLASS:molecular_function)mRNA binding] Interacting selectively with pre-messenger RNA (pre-mRNA) or messenger RNA (mRNA).	1.77298	YES
GO0003677 DNA BINDING	[GO0003677:(CLASS:molecular_function)DNA binding] Interacting selectively with DNA (deoxyribonucleic acid).	1.70689	YES
GO0003676 NUCLEIC ACID BINDING	[GO0003676:(CLASS:molecular_function)nucleic acid binding] Interacting selectively with any nucleic acid.	1.65606	YES
GO0003674 MOLECULAR FUNCTION	[GO0003674:(CLASS:molecular_function)molecular_function] Elemental activities, such as catalysis or binding, describing the actions of a gene product at the molecular level. A given gene product may exhibit one or more molecular functions.	1.63718	YES
GO0004721 PHOSPHOPROTEIN PHOSPHATASE ACTIVITY	[GO0004721:(CLASS:molecular_function)phosphoprotein phosphatase activity] Catalysis of the reaction: a phosphoprotein + H2O = a protein + phosphate. Together with protein kinases, these enzymes control the state of phosphorylation of cell proteins and thereby provide an important mechanism for regulating cellular activity.	1.54879	No
GO0004957 PROSTAGLANDIN E RECEPTOR ACTIVITY	[GO0004957:(CLASS:molecular_function)prostaglandin E receptor activity] Combining with prostaglandin E (PGE(2)) to initiate a change in cell activity.	1.50903	YES
GO0003713 TRANSCRIPTION COACTIVATOR ACTIVITY	[GO0003713:(CLASS:molecular_function)transcription coactivator activity] The function of a transcription cofactor that activates transcription from a RNA polymerase II promoter; does not bind DNA itself.	1.48431	No
GO0008134 TRANSCRIPTION FACTOR BINDING	[GO0008134:(CLASS:molecular_function)transcription factor binding] Interacting selectively with a transcription factor, any protein required to initiate or regulate transcription.	1.36657	No
GO0003714 TRANSCRIPTION COREPRESSOR ACTIVITY	[GO0003714:(CLASS:molecular_function)transcription corepressor activity] The function of a transcription cofactor that represses transcription from a RNA polymerase II promoter; does not bind DNA itself.	1.29916	No
GO0016301 KINASE ACTIVITY	[GO0016301:(CLASS:molecular_function)kinase activity] Catalysis of the transfer of a phosphate group, usually from ATP, to a substrate molecule.	1.21482	No
GO0005525 GTP BINDING	[GO0005525:(CLASS:molecular_function)GTP binding] Interacting selectively with GTP, guanosine triphosphate.	1.21128	No
GO0005247 VOLTAGE GATED CHLORIDE CHANNEL ACTIVITY	[GO0005247:(CLASS:molecular_function)voltage-gated chloride channel activity] Catalysis of the transmembrane transfer of a chloride ion by a voltage-gated channel.	0.963511	YES
GO0008137 NADH DEHYDROGENASE (UBIQUINONE) ACTIVITY	[GO0008137:(CLASS:molecular_function)NADH dehydrogenase (ubiquinone) activity] Catalysis of the reaction: NADH + H+ + ubiquinone = NAD+ + ubiquinol.	0.423902	YES
GO0051018 PROTEIN KINASE A BINDING	[GO0051018:(CLASS:molecular_function)protein kinase A binding] Interacting selectively with protein kinase A.	-0.778004	No
GO0015662 ATPASE ACTIVITY COUPLED TO TRANSMEMBRAN	[GO0015662:(CLASS:molecular_function)ATPase activity, coupled to transmembrane movement of ions, phosphorylative mechanism] Catalysis of the transfer of a solute or solutes from one side of a membrane to the other according to the reaction: ATP + H2O = ADP + phosphate, to directly drive the transport of ions across a membrane. The reaction is characterized by the transient formation of a high-ene…	-1.23651	YES
GO0016538 CYCLIN DEPENDENT PROTEIN KINASE REGULATO	[GO0016538:(CLASS:molecular_function)cyclin-dependent protein kinase regulator activity] Modulates the activity of a cyclin-dependent protein kinase, enzymes of the protein kinase family that are regulated through association with cyclins and other proteins.	-1.4693	YES
GO0008527 TASTE RECEPTOR ACTIVITY	[GO0008527:(CLASS:molecular_function)taste receptor activity] Combining with soluble compounds to initiate a change in cell activity. These receptors are responsible for the sense of taste.	-1.50695	No
GO0003777 MICROTUBULE MOTOR ACTIVITY	[GO0003777:(CLASS:molecular_function)microtubule motor activity] Catalysis of movement along a microtubule, coupled to the hydrolysis of a nucleoside triphosphate (usually ATP).	-1.83863	No
GO0008094 DNA DEPENDENT ATPASE ACTIVITY	[GO0008094:(CLASS:molecular_function)DNA-dependent ATPase activity] Catalysis of the reaction: ATP + H2O = ADP + phosphate in the presence of double-stranded DNA; drives another reaction.	-1.93861	No
GO0016813 HYDROLASE ACTIVITY ACTING ON CARBON NIT	[GO0016813:(CLASS:molecular_function)hydrolase activity, acting on carbon-nitrogen (but not peptide) bonds, in linear amidines] Catalysis of the hydrolysis of any non-peptide carbon-nitrogen bond in a linear amidine, a compound of the form R-C(=NH)-NH2.	-1.94896	YES
GO0004053 ARGINASE ACTIVITY	[GO0004053:(CLASS:molecular_function)arginase activity] Catalysis of the reaction: L-arginine + H2O = L-ornithine + urea.	-1.98016	No
GO0005344 OXYGEN TRANSPORTER ACTIVITY	[GO0005344:(CLASS:molecular_function)oxygen transporter activity] Enables the directed movement of oxygen into, out of, within or between cells.	-4.02313	No
GO0019825 OXYGEN BINDING	[GO0019825:(CLASS:molecular_function)oxygen binding] Interacting selectively with oxygen (O2).	-4.39936	No
GO0003823 ANTIGEN BINDING	[GO0003823:(CLASS:molecular_function)antigen binding] Interacting selectively with an antigen, any substance which is capable of inducing a specific immune response and of reacting with the products of that response, the specific antibody or specifically sensitized T-lymphocytes, or both. Binding may counteract the biological activity of the antigen.	-5.51376	No
