# Supplementary material for: Sex-specific transcriptome differences in a middle-aged frailty cohort
Source: BMC Geriatr. 2022 Aug 9;22:651. doi: 10.1186/s12877-022-03326-7 (PMC9361278; doi:10.1186/s12877-022-03326-7)
Supplement: Supplementary file 18 — Additional file 18. Significant gene ontology (GO) cellular components in FRAM vs FRAF. The complete GO annotation description, GO accession number, and Z-score are provided for all significant GO cellular components terms identified in the FRAM vs FRAF comparison group. GO cellular components terms uniquely identified in the FRAM vs FRAF comparison group are denoted in the “Unique to FRAM vs FRAF” column. [file 12877_2022_3326_MOESM18_ESM.xlsx]

## Sheet: Additional_file18
GO Term	Annotation	Z-score	Unique to FRAM vs FRAF
GO0005576 EXTRACELLULAR REGION	[GO0005576:(CLASS:cellular_component)extracellular region] The space external to the outermost structure of a cell. For cells without external protective or external encapsulating structures this refers to space outside of the plasma membrane. This term covers the host cell environment outside an intracellular parasite.	4.6588	No
GO0005615 EXTRACELLULAR SPACE	[GO0005615:(CLASS:cellular_component)extracellular space] That part of a multicellular organism outside the cells proper, usually taken to be outside the plasma membranes, and occupied by fluid.	3.28459	No
GO0016020 MEMBRANE	[GO0016020:(CLASS:cellular_component)membrane] Double layer of lipid molecules that encloses all cells, and, in eukaryotes, many organelles; may be a single or double lipid bilayer; also includes associated proteins.	3.04916	No
GO0005737 CYTOPLASM	[GO0005737:(CLASS:cellular_component)cytoplasm] All of the contents of a cell excluding the plasma membrane and nucleus, but including other subcellular structures.	2.82101	No
GO0005575 CELLULAR COMPONENT	[GO0005575:(CLASS:cellular_component)cellular_component] The part of a cell or its extracellular environment in which a gene product is located. A gene product may be located in one or more parts of a cell and its location may be as specific as a particular macromolecular complex, that is, a stable, persistent association of macromolecules that function together.	2.43734	YES
GO0005764 LYSOSOME	[GO0005764:(CLASS:cellular_component)lysosome] Any of a group of related cytoplasmic, membrane bound organelles that are found in most animal cells and that contain a variety of hydrolases, most of which have their maximal activities in the pH range 5-6. The contained enzymes display latency if properly isolated. About 40 different lysosomal hydrolases are known and lysosomes have a great variety…	2.05235	No
GO0005886 PLASMA MEMBRANE	[GO0005886:(CLASS:cellular_component)plasma membrane] The membrane surrounding a cell that separates the cell from its external environment. It consists of a phospholipid bilayer and associated proteins.	2.0219	No
GO0005622 INTRACELLULAR	[GO0005622:(CLASS:cellular_component)intracellular] The living contents of a cell; the matter contained within (but not including) the plasma membrane, usually taken to exclude large vacuoles and masses of secretory or ingested material. In eukaryotes it includes the nucleus and cytoplasm.	1.99677	YES
GO0005634 NUCLEUS	[GO0005634:(CLASS:cellular_component)nucleus] A membrane-bounded organelle of eukaryotic cells in which chromosomes are housed and replicated. In most cells, the nucleus contains all of the cell's chromosomes except the organellar chromosomes, and is the site of RNA synthesis and processing. In some species, or in specialized cell types, RNA metabolism or DNA replication may be absent.	1.64457	No
GO0005743 MITOCHONDRIAL INNER MEMBRANE	[GO0005743:(CLASS:cellular_component)mitochondrial inner membrane] The inner, i.e. lumen-facing, lipid bilayer of the mitochondrial envelope. It is highly folded to form cristae.	1.32878	No
GO0005739 MITOCHONDRION	[GO0005739:(CLASS:cellular_component)mitochondrion] A semiautonomous, self replicating organelle that occurs in varying numbers, shapes, and sizes in the cytoplasm of virtually all eukaryotic cells. It is notably the site of tissue respiration.	1.15507	YES
GO0000776 KINETOCHORE	[GO0000776:(CLASS:cellular_component)kinetochore] A multisubunit complex that is located at the pericentric region of DNA and provides an attachment point for the spindle microtubules.	-1.60489	No
GO0005871 KINESIN COMPLEX	[GO0005871:(CLASS:cellular_component)kinesin complex] Any complex that includes a dimer of molecules from the kinesin superfamily, a group of related proteins that contain an extended region of predicted alpha-helical coiled coil in the main chain that likely produces dimerization. The native complexes of several kinesin family members have also been shown to contain additional peptides, often de…	-1.9113	No
GO0000940 OUTER KINETOCHORE OF CONDENSED CHROMOSOM	[GO0000940:(CLASS:cellular_component)outer kinetochore of condensed chromosome] The region of a condensed chromosome kinetochore most external to centromeric DNA; this outer region mediates kinetochore-microtubule interactions.	-1.95722	No
GO0000794 CONDENSED NUCLEAR CHROMOSOME	[GO0000794:(CLASS:cellular_component)condensed nuclear chromosome] A highly compacted molecule of DNA and associated proteins resulting in a cytologically distinct structure that remains in the nucleus.	-2.0056	No
GO0005819 SPINDLE	[GO0005819:(CLASS:cellular_component)spindle] The array of microtubules and associated molecules that forms between opposite poles of a eukaryotic cell during mitosis or meiosis and serves to move the duplicated chromosomes apart.	-2.07946	YES
GO0005876 SPINDLE MICROTUBULE	[GO0005876:(CLASS:cellular_component)spindle microtubule] Any microtubule that is part of a mitotic or meiotic spindle; anchored at one spindle pole.	-2.13054	YES
GO0005587 COLLAGEN TYPE IV	[GO0005587:(CLASS:cellular_component)collagen type IV] A collagen heterotrimer containing type IV alpha chains; [alpha1(IV)] 2alpha2(IV) trimers are commonly observed, although more type IV alpha chains exist and may be present in type IV trimers; type IV collagen triple helices associate to form nets within basement membranes.	-2.33818	YES
GO0000775 CHROMOSOME PERICENTRIC REGION	[GO0000775:(CLASS:cellular_component)chromosome, pericentric region] The central region of a chromosome that includes the centromere and associated proteins.	-2.84334	No
GO0005833 HEMOGLOBIN COMPLEX	[GO0005833:(CLASS:cellular_component)hemoglobin complex] An iron-containing, oxygen carrying complex. In vertebrates it is made up of two pairs of associated globin polypeptide chains, each chain carrying a noncovalently bound heme prosthetic group.	-4.12669	No
GO0000786 NUCLEOSOME	[GO0000786:(CLASS:cellular_component)nucleosome] A complex comprised of DNA wound around a multisubunit core and associated proteins, which forms the primary packing unit of DNA into higher order structures.	-4.3905	No
GO0005694 CHROMOSOME	[GO0005694:(CLASS:cellular_component)chromosome] A structure composed of a very long molecule of DNA and associated proteins (e.g. histones) that carries hereditary information.	-4.6634	No
