# Supplementary material for: Sex-specific transcriptome differences in a middle-aged frailty cohort
Source: BMC Geriatr. 2022 Aug 9;22:651. doi: 10.1186/s12877-022-03326-7 (PMC9361278; doi:10.1186/s12877-022-03326-7)
Supplement: Supplementary file 19 — Additional file 19. Significant gene ontology (GO) biological processes in NORM vs NORF. The complete GO annotation description, GO accession number, and Z-score are provided for all significant GO biological process terms identified in the NORM vs NORFcomparison group. GO biological process terms uniquely identified in the NORM vs NORF comparison group are denoted in the “Unique to NORM vs NORF” column. [file 12877_2022_3326_MOESM19_ESM.xlsx]

## Sheet: Additional_file19
GO Term	Annotation	Z-score	Unique to NORM vs NORF
GO0009954 PROXIMAL OR DISTAL PATTERN FORMATION	[GO0009954:(CLASS:biological_process)proximal/distal pattern formation]The regionalization process by which specific areas of cell differentiation are determined along a proximal/distal axis.	3.09984	No
GO0006931 SUBSTRATE BOUND CELL MIGRATION CELL ATT	[GO0006931:(CLASS:biological_process)substrate-bound cell migration, cell attachment to substrate]The formation of adhesions that stabilize protrusions at the leading edge of a migrating cell; involves integrin activation, clustering, and the recruitment of structural and signaling components to nascent adhesions.	2.65907	YES
GO0048663 NEURON FATE COMMITMENT	[GO0048663:(CLASS:biological_process)neuron fate commitment]The process whereby the developmental fate of a cell becomes restricted such that it will develop into a neuron.	2.06904	YES
GO0006805 XENOBIOTIC METABOLIC PROCESS	[GO0006805:(CLASS:biological_process)xenobiotic metabolic process]The chemical reactions and pathways involving a xenobiotic compound, a compound foreign to living organisms. Used of chemical compounds, e.g. a xenobiotic chemical, such as a pesticide.	1.73258	No
GO0006071 GLYCEROL METABOLIC PROCESS	[GO0006071:(CLASS:biological_process)glycerol metabolic process]The chemical reactions and pathways involving glycerol, 1,2,3-propanetriol, a sweet, hygroscopic, viscous liquid, widely distributed in nature as a constituent of many lipids.	1.51752	YES
GO0008033 TRNA PROCESSING	[GO0008033:(CLASS:biological_process)tRNA processing]The process by which a pre-tRNA molecule is converted to a mature tRNA, ready for addition of an aminoacyl group.	1.1658	YES
GO0042254 RIBOSOME BIOGENESIS AND ASSEMBLY	[GO0042254:(CLASS:biological_process)ribosome biogenesis and assembly]The process of the formation of the constituents of the ribosome subunits, their assembly, and their transport to the sites of protein synthesis.	0.713923	No
GO0032760 POSITIVE REGULATION OF TUMOR NECROSIS FA	[GO0032760:(CLASS:biological_process)positive regulation of tumor necrosis factor production]Any process that activates or increases the frequency, rate, or extent of tumor necrosis factor production.	0.612623	No
GO0007205 PROTEIN KINASE C ACTIVATION	[GO0007205:(CLASS:biological_process)protein kinase C activation]The initiation of the activity of the inactive enzyme protein kinase C as the result of a series of molecular signals generated as a consequence of a G-protein coupled receptor binding to its physiological ligand.	-0.877069	No
GO0006270 DNA REPLICATION INITIATION	[GO0006270:(CLASS:biological_process)DNA replication initiation]The process by which DNA replication is started; this involves the separation of a stretch of the DNA double helix, the recruitment of DNA polymerases and the initiation of polymerase action.	-0.878708	No
GO0006260 DNA REPLICATION	[GO0006260:(CLASS:biological_process)DNA replication]The process whereby new strands of DNA are synthesized. The template for replication can either be an existing DNA molecule or RNA.	-0.94088	No
GO0045084 POSITIVE REGULATION OF INTERLEUKIN 12 BI	[GO0045084:(CLASS:biological_process)positive regulation of interleukin-12 biosynthetic process]Any process that activates or increases the frequency, rate or extent of the chemical reactions and pathways resulting in the formation of interleukin-12.	-1.00955	No
GO0007076 MITOTIC CHROMOSOME CONDENSATION	[GO0007076:(CLASS:biological_process)mitotic chromosome condensation]The cell cycle process whereby chromatin structure is compacted prior to mitosis in eukaryotic cells.	-1.02208	No
GO0007017 MICROTUBULE BASED PROCESS	[GO0007017:(CLASS:biological_process)microtubule-based process]Any cellular process that depends upon or alters the microtubule cytoskeleton, that part of the cytoskeleton comprising microtubules and their associated proteins.	-1.25578	No
GO0045944 POSITIVE REGULATION OF TRANSCRIPTION FRO	[GO0045944:(CLASS:biological_process)positive regulation of transcription from RNA polymerase II promoter]Any process that activates or increases the frequency, rate or extent of transcription from the RNA polymerase II promoter.	-1.344	No
GO0048536 SPLEEN DEVELOPMENT	[GO0048536:(CLASS:biological_process)spleen development]The process whose specific outcome is the progression of the spleen over time, from its formation to the mature structure. The spleen is a large vascular lymphatic organ composed of white and red pulp, involved both in hemopoietic and immune system functions.	-1.37742	No
GO0030949 POSITIVE REGULATION OF VASCULAR ENDOTHEL	[GO0030949:(CLASS:biological_process)positive regulation of vascular endothelial growth factor receptor signaling pathway]Any process that activates or increases the frequency, rate or extent of vascular endothelial growth factor receptor signaling pathway activity.	-1.48748	No
GO0048010 VASCULAR ENDOTHELIAL GROWTH FACTOR RECEP	[GO0048010:(CLASS:biological_process)vascular endothelial growth factor receptor signaling pathway]The series of molecular signals generated as a consequence of vascular endothelial growth factor receptor binding to one of its physiological ligands.	-1.52135	No
GO0007018 MICROTUBULE BASED MOVEMENT	[GO0007018:(CLASS:biological_process)microtubule-based movement]Movement of organelles, other microtubules and other particles along microtubules, mediated by motor proteins.	-1.80616	YES
GO0006525 ARGININE METABOLIC PROCESS	[GO0006525:(CLASS:biological_process)arginine metabolic process]The chemical reactions and pathways involving arginine, 2-amino-5-guanidinopentanoic acid.	-2.05364	No
GO0006820 ANION TRANSPORT	[GO0006820:(CLASS:biological_process)anion transport]The directed movement of anions, atoms or small molecules with a net negative charge, into, out of, within or between cells.	-2.20415	No
GO0000074 REGULATION OF PROGRESSION THROUGH CELL C	[GO0000074:(CLASS:biological_process)regulation of progression through cell cycle]Any process that modulates the rate or extent of progression through the cell cycle.	-2.21147	No
GO0007267 CELL CELL SIGNALING	[GO0007267:(CLASS:biological_process)cell-cell signaling]Any process that mediates the transfer of information from one cell to another.	-2.50861	No
GO0007001 CHROMOSOME ORGANIZATION AND BIOGENESIS (	[GO0007001:(CLASS:biological_process)chromosome organization and biogenesis (sensu Eukaryota)]A process that is carried out at the cellular level which results in the formation, arrangement of constituent parts, or disassembly of eukaryotic chromosomes, structures composed of a very long molecule of DNA and associated proteins (e.g. histones) that carries hereditary information. As in, but not re…	-2.58012	No
GO0017157 REGULATION OF EXOCYTOSIS	[GO0017157:(CLASS:biological_process)regulation of exocytosis]Any process that modulates the frequency, rate or extent of exocytosis.	-2.66495	No
GO0006334 NUCLEOSOME ASSEMBLY	[GO0006334:(CLASS:biological_process)nucleosome assembly]The aggregation and bonding together of a nucleosome, the beadlike structural units of eukaryotic chromatin composed of histones and DNA.	-3.27781	No
GO0015671 OXYGEN TRANSPORT	[GO0015671:(CLASS:biological_process)oxygen transport]The directed movement of oxygen (O2) into, out of, within or between cells.	-5.27045	No
