# Supplementary material for: Sex-specific transcriptome differences in a middle-aged frailty cohort
Source: BMC Geriatr. 2022 Aug 9;22:651. doi: 10.1186/s12877-022-03326-7 (PMC9361278; doi:10.1186/s12877-022-03326-7)
Supplement: Supplementary file 20 — Additional file 20. Significant gene ontology (GO) molecular functions in NORM vs NORF. The complete GO annotation description, GO accession number, and Z-score are provided for all significant GO molecular function terms identified in the NORM vs NORF comparison group. GO molecular function terms uniquely identified in the NORM vs NORF comparison group are denoted in the “Unique to NORM vs NORF” column. [file 12877_2022_3326_MOESM20_ESM.xlsx]

## Sheet: Additional_file20
GO Term	Annotation	Z-score	Unique to NORM vs NORF
GO0004415 HYALURONONGLUCOSAMINIDASE ACTIVITY	[GO0004415:(CLASS:molecular_function)hyalurononglucosaminidase activity]Catalysis of the random hydrolysis of 1,4-linkages between N-acetyl-beta-D-glucosamine and D-glucuronate residues in hyaluronate.	2.48678	No
GO0004983 NEUROPEPTIDE Y RECEPTOR ACTIVITY	[GO0004983:(CLASS:molecular_function)neuropeptide Y receptor activity]Combining with neuropeptide Y to initiate a change in cell activity.	2.19351	YES
GO0004969 HISTAMINE RECEPTOR ACTIVITY	[GO0004969:(CLASS:molecular_function)histamine receptor activity]Combining with histamine to initiate a change in cell activity. Histamine is a physiologically active amine, found in plant and animal tissue and released from mast cells as part of an allergic reaction in humans.	1.5054	YES
GO0001730 2 5 OLIGOADENYLATE SYNTHETASE ACTIVITY	[GO0001730:(CLASS:molecular_function)2'-5'-oligoadenylate synthetase activity]Catalysis of the reaction: ATP = pppA(2'p5'A)n oligomers. Requires binding of double-stranded RNA.	1.22758	No
GO0008168 METHYLTRANSFERASE ACTIVITY	[GO0008168:(CLASS:molecular_function)methyltransferase activity]Catalysis of the transfer of a methyl group to an acceptor molecule.	1.12682	No
GO0051082 UNFOLDED PROTEIN BINDING	[GO0051082:(CLASS:molecular_function)unfolded protein binding]Interacting selectively with an unfolded protein.	1.00932	No
GO0017074 PROCOLLAGEN N ENDOPEPTIDASE ACTIVITY	[GO0017074:(CLASS:molecular_function)procollagen N-endopeptidase activity]Catalysis of the cleavage of the N-propeptide of collagen chain alpha-1(I) at Pro-Gln and of alpha-1(II) and alpha-2(I) chains at Ala-Gln.	0.649078	No
GO0004812 AMINOACYL TRNA LIGASE ACTIVITY	[GO0004812:(CLASS:molecular_function)aminoacyl-tRNA ligase activity]Catalysis of the formation of aminoacyl-tRNA from ATP, amino acid, and tRNA with the release of pyrophosphate and AMP.	0.63356	YES
GO0004861 CYCLIN DEPENDENT PROTEIN KINASE INHIBITO	[GO0004861:(CLASS:molecular_function)cyclin-dependent protein kinase inhibitor activity]Stops, prevents or reduces the activity of a cyclin-dependent protein kinase.	-1.19876	No
GO0004672 PROTEIN KINASE ACTIVITY	[GO0004672:(CLASS:molecular_function)protein kinase activity]Catalysis of the phosphorylation of an amino acid residue in a protein, usually according to the reaction: a protein + ATP = a phosphoprotein + ADP.	-1.40759	No
GO0003777 MICROTUBULE MOTOR ACTIVITY	[GO0003777:(CLASS:molecular_function)microtubule motor activity]Catalysis of movement along a microtubule, coupled to the hydrolysis of a nucleoside triphosphate (usually ATP).	-1.54999	No
GO0004970 IONOTROPIC GLUTAMATE RECEPTOR ACTIVITY	[GO0004970:(CLASS:molecular_function)ionotropic glutamate receptor activity]Combining with glutamate to initiate a change in cell activity through the regulation of ion channels.	-1.58944	No
GO0030235 NITRIC OXIDE SYNTHASE REGULATOR ACTIVITY	[GO0030235:(CLASS:molecular_function)nitric-oxide synthase regulator activity]Modulates the activity of nitric oxide synthase.	-1.82591	YES
GO0005515 PROTEIN BINDING	[GO0005515:(CLASS:molecular_function)protein binding]Interacting selectively with any protein or protein complex (a complex of two or more proteins that may include other nonprotein molecules).	-1.95429	No
GO0004053 ARGINASE ACTIVITY	[GO0004053:(CLASS:molecular_function)arginase activity]Catalysis of the reaction: L-arginine + H2O = L-ornithine + urea.	-2.05364	No
GO0003779 ACTIN BINDING	[GO0003779:(CLASS:molecular_function)actin binding]Interacting selectively with monomeric or multimeric forms of actin, including actin filaments.	-2.08611	No
GO0008009 CHEMOKINE ACTIVITY	[GO0008009:(CLASS:molecular_function)chemokine activity]The function of a family of chemotactic pro-inflammatory activation-inducible cytokines acting primarily upon hemopoietic cells in immunoregulatory processes; all chemokines possess a number of conserved cysteine residues involved in intramolecular disulfide bond formation.	-2.46024	No
GO0008201 HEPARIN BINDING	[GO0008201:(CLASS:molecular_function)heparin binding]Interacting selectively with heparin, any member of a group of glycosaminoglycans found mainly as an intracellular component of mast cells and which consist predominantly of alternating alpha1-4-linked D-galactose and N-acetyl-D-glucosamine-6-sulfate residues.	-2.77797	No
GO0003774 MOTOR ACTIVITY	[GO0003774:(CLASS:molecular_function)motor activity]Catalysis of movement along a polymeric molecule such as a microfilament or microtubule, coupled to the hydrolysis of a nucleoside triphosphate.	-2.89357	YES
GO0005344 OXYGEN TRANSPORTER ACTIVITY	[GO0005344:(CLASS:molecular_function)oxygen transporter activity]Enables the directed movement of oxygen into, out of, within or between cells.	-5.90868	No
GO0019825 OXYGEN BINDING	[GO0019825:(CLASS:molecular_function)oxygen binding]Interacting selectively with oxygen (O2).	-6.3505	No
