# Supplementary material for: Sex-specific transcriptome differences in a middle-aged frailty cohort
Source: BMC Geriatr. 2022 Aug 9;22:651. doi: 10.1186/s12877-022-03326-7 (PMC9361278; doi:10.1186/s12877-022-03326-7)
Supplement: Supplementary file 21 — Additional file 21. Significant gene ontology (GO) cellular components in NORM vs NORF. The complete GO annotation description, GO accession number, and Z-score are provided for all significant GO cellular components terms identified in the NORM vs NORF comparison group. GO cellular components terms uniquely identified in the NORM vs NORF comparison group are denoted in the “Unique to NORM vs NORF” column. [file 12877_2022_3326_MOESM21_ESM.xlsx]

## Sheet: Additional_file21
GO Term	Annotation	Z-score	Unique to NORM vs NORF
GO0005840 RIBOSOME	[GO0005840:(CLASS:cellular_component)ribosome]An intracellular organelle, about 200 A in diameter, consisting of RNA and protein. It is the site of protein biosynthesis resulting from translation of messenger RNA (mRNA). It consists of two subunits, one large and one small, each containing only protein and RNA. Both the ribosome and its subunits are characterized by their sedimentation coefficien…	0.85203	No
GO0030529 RIBONUCLEOPROTEIN COMPLEX	[GO0030529:(CLASS:cellular_component)ribonucleoprotein complex]A macromolecular complex containing both protein and RNA molecules.	0.711419	No
GO0000940 OUTER KINETOCHORE OF CONDENSED CHROMOSOM	[GO0000940:(CLASS:cellular_component)outer kinetochore of condensed chromosome]The region of a condensed chromosome kinetochore most external to centromeric DNA; this outer region mediates kinetochore-microtubule interactions.	-0.925156	No
GO0005871 KINESIN COMPLEX	[GO0005871:(CLASS:cellular_component)kinesin complex]Any complex that includes a dimer of molecules from the kinesin superfamily, a group of related proteins that contain an extended region of predicted alpha-helical coiled coil in the main chain that likely produces dimerization. The native complexes of several kinesin family members have also been shown to contain additional peptides, often des…	-1.12687	No
GO0000775 CHROMOSOME PERICENTRIC REGION	[GO0000775:(CLASS:cellular_component)chromosome, pericentric region]The central region of a chromosome that includes the centromere and associated proteins.	-1.37062	No
GO0005874 MICROTUBULE	[GO0005874:(CLASS:cellular_component)microtubule]Any of the long, generally straight, hollow tubes of internal diameter 12-15 nm and external diameter 24 nm found in a wide variety of eukaryotic cells; each consists (usually) of 13 protofilaments of polymeric tubulin, staggered in such a manner that the tubulin monomers are arranged in a helical pattern on the microtubular surface, and with the a…	-1.48767	YES
GO0042734 PRESYNAPTIC MEMBRANE	[GO0042734:(CLASS:cellular_component)presynaptic membrane]A specialized area of membrane of the axon terminal that faces the plasma membrane of the neuron or muscle fiber with which the axon terminal establishes a synaptic junction; many synaptic junctions exhibit structural presynaptic characteristics, such as conical, electron-dense internal protrusions, that distinguish it from the remainder o…	-1.77051	YES
GO0005624 MEMBRANE FRACTION	[GO0005624:(CLASS:cellular_component)membrane fraction]That fraction of cells, prepared by disruptive biochemical methods, that includes the plasma and other membranes.	-1.94857	YES
GO0005875 MICROTUBULE ASSOCIATED COMPLEX	[GO0005875:(CLASS:cellular_component)microtubule associated complex]Any multimeric complex connected to a microtubule.	-2.04998	YES
GO0005886 PLASMA MEMBRANE	[GO0005886:(CLASS:cellular_component)plasma membrane]The membrane surrounding a cell that separates the cell from its external environment. It consists of a phospholipid bilayer and associated proteins.	-2.16941	No
GO0005856 CYTOSKELETON	[GO0005856:(CLASS:cellular_component)cytoskeleton]Any of the various filamentous elements that form the internal framework of cells, and typically remain after treatment of the cells with mild detergent to remove membrane constituents and soluble components of the cytoplasm. The term embraces intermediate filaments, microfilaments, microtubules, the microtrabecular lattice, and other structures c…	-2.90104	No
GO0005576 EXTRACELLULAR REGION	[GO0005576:(CLASS:cellular_component)extracellular region]The space external to the outermost structure of a cell. For cells without external protective or external encapsulating structures this refers to space outside of the plasma membrane. This term covers the host cell environment outside an intracellular parasite.	-2.96584	No
GO0000786 NUCLEOSOME	[GO0000786:(CLASS:cellular_component)nucleosome]A complex comprised of DNA wound around a multisubunit core and associated proteins, which forms the primary packing unit of DNA into higher order structures.	-3.15474	No
GO0005694 CHROMOSOME	[GO0005694:(CLASS:cellular_component)chromosome]A structure composed of a very long molecule of DNA and associated proteins (e.g. histones) that carries hereditary information.	-4.42531	No
GO0005833 HEMOGLOBIN COMPLEX	[GO0005833:(CLASS:cellular_component)hemoglobin complex]An iron-containing, oxygen carrying complex. In vertebrates it is made up of two pairs of associated globin polypeptide chains, each chain carrying a noncovalently bound heme prosthetic group.	-6.3505	No
